# Supplementary material for: MoDorado: enhanced detection of tRNA modifications in nanopore sequencing by off-label use of modification callers
Source: Nucleic Acids Res. 2025 Aug 19;53(15):gkaf795. doi: 10.1093/nar/gkaf795 (PMC12362250; doi:10.1093/nar/gkaf795)
Supplement: gkaf795_Supplemental_Files [file gkaf795_supplemental_files.zip]

Archive with 2 entries (2 files):
- 20250716_SI_file_unmarked.pdf
- SI_tables1_5_290525.xlsx
