# Supplementary material for: MoDorado: enhanced detection of tRNA modifications in nanopore sequencing by off-label use of modification callers
Source: Nucleic Acids Res. 2025 Aug 19;53(15):gkaf795. doi: 10.1093/nar/gkaf795 (PMC12362250; doi:10.1093/nar/gkaf795)
Supplement: gkaf795_Supplemental_Files [file gkaf795_supplemental_files.zip › SI_tables1_5_290525.xlsx]

## Sheet: SI_Table1_strains
Schizosaccharomyces pombe strains used in this study
Strain number	Genotype	Relevant gene	Strain background	Source
AEP1	h+ leu1-32 ura4-D18 his3-D3 (FY7385)	wildtype FY7385	AEP1	YGRC(Japan)
AEP58	h+ leu1-32 ade6-216 ura4-D18 (ED668)	wildtype ED668	AEP58	Bioneer Deletionsbank
AEP569	h+ ade6-M210_or_M216 ura4-D18 leu1-32, pus1∆::KanMX (SPCC126.03)	pus1	AEP58	Bioneer Deletionsbank
AEP570	h+ ade6-M210_or_M216 ura4-D18 leu1-32, pus2∆::KanMX (SPBC887.11)	pus2	AEP58	Bioneer Deletionsbank
AEP572	h+ ade6-M210_or_M216 ura4-D18 leu1-32, pus3∆::KanMX (SPCC16C4.06c)	pus3	AEP58	Bioneer Deletionsbank
AEP575	h+ ade6-M210_or_M216 ura4-D18 leu1-32, pus9∆::KanMX (SPAC18B11.02c)	pus9	AEP58	Bioneer Deletionsbank
AEP582	h+ ade6-M210 ura4-D18 leu1-32 (YAH 927a)	wildtype YAH 927a	AEP582	Eric Phizicky
AEP583	h+ ade6-M210 ura4-D18 leu1-32 trm8Δ::KanR	trm8	AEP582	Eric Phizicky
AEP584	h+ ade6-M210 ura4-D18 leu1-32 trm6Δ::KanR	trm6	AEP582	Eric Phizicky
AEP600	h+ leu1-32 ade6-216 ura4-D18 pus4∆::NatMX	pus4	AEP58	This study
AEP601	h+ leu1-32 ade6-216 ura4-D18 pus7∆::NatMX	pus7	AEP58	This study
AEP607	h+ leu1-32 ade6-216 ura4-D18 elp6∆::NatMX	elp6	AEP58	This study
AEP617	h- ade6-M210 ura4-D18 leu1-32 tit1Δ::KanR	tit1	AEP1	This study
AEP625	h+ leu1-32 ade6-216 ura4-D18 deg1∆::NatMX	deg1	AEP58	This study

## Sheet: SI_Table2_oligos
Oligos and Primers used to verify/create the gene deletes used in this study
Oligos		purpose	name	sequence	lab internal ref
	Verification of Bioneer deletion strains	bioneer verification primer pair 1	Sp_U1_fwd	CGCTCCCGCCTTACTTC	3970
		bioneer verification primer pair 1	Sp_U2_rev	GATGTGAGAACTGTATCCTAGCAAG	3973
		bioneer verification primer pair 2	CPC3_fwd	TTGCGTTGCGTAGGGGG	3971
		bioneer verification primer pair 2	CPN10_rev.	GGCTGGCCTGTTGAACAAGTCTGGA	3972
	gene deletions	gene deletion pus4: amplification UP fragment	pus4_UP_fwd	TCAGCAATCAAGCCAGAGAA	4448
		gene deletion pus4: amplification UP fragment	pus4_UP_rev	CTGCAGCGTACGCATAAATACTTAAGATCCAAAATTACTTAGG	4356
		gene deletion pus4: amplification DOWN fragment	pus4_DOWN_fwd	GAATTCATCGATTGAAACCCTTTAATTCCTTCAATGTAG	4359
		gene deletion pus4: amplification DOWN fragment	pus4_DOWN_rev	TGCATGGTGTTGACTGAAGG	4449
		gene deletion pus4: amplification NatMX cassette	pus4_NatMX_fwd	ATCTTAAGTATTTATGCGTACGCTGCAGGTCGAC	4357
		gene deletion pus4: amplification NatMX cassette	pus4_NatMX_rev	AATTAAAGGGTTTCAATCGATGAATTCGAGCTCG	4358
		gene deletion pus4: check for genomic integration	pus4_del_check_fwd	AGTTTGGACACCAAAATCG	4361
		gene deletion pus7: amplification UP fragment	pus7_UP_fwd	CCGTATTATTTCTAACAAATCGAAAGC	4363
		gene deletion pus7: amplification UP fragment	pus7_UP_rev	TCGACCTGCAGCGTACGCATTGCTAAAGCGAATATACAAATTTCAAAACC	4364
		gene deletion pus7: amplification DOWN fragment	pus7_DOWN_fwd	CGAGCTCGAATTCATCGATTAAAATTTATTAGCTTAAAAGAACACAGC	4367
		gene deletion pus7: amplification DOWN fragment	pus7_DOWN_rev	GCCCTCAGCTATTCAACCAT	4450
		gene deletion pus7: amplification NatMX cassette	pus7_NatMX_fwd	GAAATTTGTATATTCGCTTTAGCAATGCGTACGCTGCAGGTCGAC	4365
		gene deletion pus7: amplification NatMX cassette	pus7_NatMX_rev	CAAAGCTGTGTTCTTTTAAGCTAATAAATTTTAATCGATGAATTCGAGCTCG	4366
		gene deletion pus7: check for genomic integration	pus7_del_check_fwd	GAAGATAATCAATTTTTATGCAAGG	4369
		gene deletion reverse: check for genomic integration, used for all gene deletions	pus4/7_del_check_rev	TGGGGACAATTCAACGC	4362
		gene deletion elp6: check for genomic integration	elp6_gen	AGATACAAATTTTGCGGCGC	4592
		gene deletion elp6: amplification UP fragment	elp6_Uf	CTTCCTTGGCATTTATGGGGC	4593
		gene deletion elp6: amplification UP fragment	elp6_Ur	GTCGACCTGCAGCGTACGCATAACTACAGTAACCAGCTTTC	4594
		gene deletion elp6: amplification DOWN fragment	elp6_Df	CGAGCTCGAATTCATCGATTGAGCAACTCTAAATTCCTACTTC	4595
		gene deletion elp6: amplification DOWN fragment	elp6_Dr	GCAGAACCCAAAACTTCAAGC	4596
		gene deletion elp6: amplification NatMX cassette	fwd_S1	ATGCGTACGCTGCAGGTCGAC	4585
		gene deletion elp6: amplification NatMX cassette	rev_S1	TCAATCGATGAATTCGAGCTCG	4586
		gene deletion deg1: amplification UP fragment	deg1_Up_fwd	GTTTGATATGCTCAGAGC	4848
		gene deletion deg1: amplification UP fragment	deg1_Up_rev	GTCGACCTGCAGCGTTCGAAGGATTTTAGAAAATTG	4849
		gene deletion deg1: check for genomic integration	deg1_Up_genomic	GAAGTTTGAGTAGTTCCGGC	4850
		gene deletion deg1: amplification DOWN fragment	deg1_Down_fwd	CGAGCTCGAATTCATCGAATTGTCTTATGACAGAACAG	4851
		gene deletion deg1: amplification DOWN fragment	deg1_Down_rev	GAGTGGTCATTCGTTTTGC	4852
		gene deletion deg1: amplification NatMX cassette	deg1_NatMX_fwd	CAATTTTCTAAAATCCTTCGAACGCTGCAGGTCGAC	4853
		gene deletion deg1: amplification NatMX cassette	deg1_NatMX_rev	CTGTTCTGTCATAAGACAATTCGATGAATTCGAGCTCG	4854
		gene deletion tit1: amplification UP fragment	tit1 UP FP	CAG TTG TAT CAA TAC CAG CCT G	4824
		gene deletion tit1: amplification UP fragment	tit1 UP RP	GGG TAT TCT GGG CCT CCA TGT CCG AAT CAA GCT TAG ACT AAC AAA TCC	4825
		gene deletion tit1: amplification KanMX cassette	tit1 KanMX FP	GGA TTT GTT AGT CTA AGC TTG ATT CGG ACA TGG AGG CCC AGA ATA CCC	4826
		gene deletion tit1: amplification KanMX cassette	tit1 KanMX RP	CTT CAA TAA TGA CCA TTC TCC ATA GCC AGT ATA GCG ACC AGC ATT CAC	4827
		gene deletion tit1: amplification DOWN fragment	tit1 DN FP	GTG AAT GCT GGT CGC TAT ACT GGC TAT GGA GAA TGG TCA TTA TTG AAG	4828
		gene deletion tit1: amplification DOWN fragment	tit1 DN RP	CCT TTG GCA ATT GAC CTA CAA G	4829
		gene deletion tit1: check for genomic integration	Tit1_1342_fwd	GGGCTAAGCTTATAAATACCCG	4815
		gene deletion tit1: check for genomic integration	Tit1_1220_rev	CATGATTAAAAGCACCACAGAG	4816
	resistance cassette plasmids	gene deletions: NatMX cassette template	NatMX amplification	NatMX	pAE1003
		gene deletions: KanMX cassette template	KanMX amplification	KanMX	pAE478
	inosine detection	reverse transcription Inosine detection: RT primer Alanine	Ala_I_RT	CtcaactggattggctnnnnngataaatccagttgagTGGTGGACAAGCCAGAACTCG	4855
		reverse transcription Inosine detection: cDNA amplification fwd primer Alanine	Ala_I_fwd	TGGGCATGTGGTGTAG	4856
		reverse transcription Inosine detection: RT primer Arginine	Arg_I_RT	CtcaactggattggctnnnnngataaatccagttgagTGGCGATCCCGCCAGGAGTCG	4857
		reverse transcription Inosine detection: cDNA amplification fwd primer Arginine	Arg_I_fwd	CGGTCTCGTGGCCC	4858
		reverse transcription Inosine detection: RT primer Isoleucine	Ile_I_RT	CtcaactggattggctnnnnngataaatccagttgagTGGTGGTCACAGCCGGGTTCG	4859
		reverse transcription Inosine detection: cDNA amplification fwd primer Isoleucine	Ile_I_fwd	TGGTCGCATGATGTAGTCG	4860
		reverse transcription Inosine detection: RT primer Leucine	Leu_I_RT	CtcaactggattggctnnnnngataaatccagttgagTGGTGAAAGGGGTGGGACTCG	4861
		reverse transcription Inosine detection: cDNA amplification fwd primer Leucine	Leu_I_fwd	TGGAAGGGTGTCCGAG	4862
		reverse transcription Inosine detection: RT primer Serine	Ser_I_RT	CtcaactggattggctnnnnngataaatccagttgagTGGCGACACCAGCAGGATTTG	4863
		reverse transcription Inosine detection: cDNA amplification fwd primer Serine	Ser_I_fwd	CGACACTATGCCTGAGTG	4864
		reverse transcription Inosine detection: RT primer Threonine	Thr_I_RT	CtcaactggattggctnnnnngataaatccagttgagTGGTGCTCCAGCAGTGACTCG	4865
		reverse transcription Inosine detection: cDNA amplification fwd primer Threonine	Thr_I_fwd	TGCTCTTGTAGCTCAGTG	4866
		reverse transcription Inosine detection: RT primer Valine	Val_I_RT	CtcaactggattggctnnnnngataaatccagttgagTGGTGATCGTGCCAAGACTCG	4867
		reverse transcription Inosine detection: cDNA amplification fwd primer Valine	Val_I_fwd	TGGTCGTGTGGTTTAGATG	4868
		reverse transcription Inosine detection: reverse cDNA amplification primer for all tRNAs	cDNA_amp_rev_primer	CGATCAGCAACTCAACTGGATTGGCT	Barcode G

## Sheet: SI_Table3_IVTtRNAs
Cloning of plasmids for IVT tRNAs
For cloning S. pombe tRNAs with CCA tails under T7 promoter in pJet1.2 with XhoI-SalI (SalI-NcoI in case of Gln-tRNAs)
lab internal ref	tRNA	name	sequence
4451	seq primer	pJET seq FP	cttagatgatacttcatctggaaaattgtcc
4452	Ala	SPATRNAALA.01 FP	GCGGGctcgagtttttcagcaagatttgtaatacgactcactatagGGCATGTGGTGTAGATGGTTATCACGCTTCCTTAGC
4453	Ala	SPATRNAALA.01 RP	GCGGGccatggatgcatggTGGACAAGCCAGAACTCGAATCTGGGACCTCTTCCATGCTAAGGAAGCGTGATAACC
4454	Ala	SPATRNAALA.02 FP	GCGGGctcgagtttttcagcaagatttgtaatacgactcactatagGGCATGTGATGCAGTGGTAGCATGCTCGCTTTGC
4455	Ala	SPATRNAALA.02 RP	GCGGGccatggatgcatggTGGACACGCTGGGGATTGAACCCAGGACGACTCGCATGCAAAGCGAGCATGCTACCAC
4456	Ala	SPATRNAALA.06 FP	GCGGGctcgagtttttcagcaagatttgtaatacgactcactatagGGGATGTAGTTTAGGGGTATAACGTTTCATTCGC
4457	Ala	SPATRNAALA.06 RP	GCGGGccatggatgcatggTGGAGATGCCGGGAATCGAACCCGGGACCTTTTCAATGCGAATGAAACGTTATACCC
4458	Arg	SPATRNAARG.01 FP	GCGGGctcgagtttttcagcaagatttgtaatacgactcactatagGCCTCGTGGCCTAGAAGTAAGGCGTTGGTTTCC
4459	Arg	SPATRNAARG.01 RP	GCGGGccatggatgcatggCGACCACGGCGAGATTTGCACTCGCGATCTTTGGCGCCGGAAACCAACGCCTTACTTC
4460	Arg	SPATRNAARG.02 FP	GCGGGctcgagtttttcagcaagatttgtaatacgactcactatagGTCTCGTGGCCCAATGGTTAAGGCGCTTGAC
4461	Arg	SPATRNAARG.02 RP	GCGGGccatggatgcatGGCGATCCCGCCAGGAGTCGAACCTGGAATCTCTTGATCCGTAGTCAAGCGCCTTAACCATTG
4462	Arg	SPBTRNAARG.04 FP	GCGGGctcgagtttttcagcaagatttgtaatacgactcactatagCTCCCGTGGCCTAATGGCTAGGGCATTTGAC
4463	Arg	SPBTRNAARG.04 RP	GCGGGccatggatgcatGGAGCTCCCGGCGGGACTCGAACCCACAATCCCTTGATTAGAAGTCAAATGCCCTAGCCATTAG
4464	Arg	SPBTRNAARG.05 FP	GCGGGctcgagtttttcagcaagatttgtaatacgactcactatagTTACGCGTGGCGCAATGGTAGCGCATCTCATTCC
4465	Arg	SPBTRNAARG.05 RP	GCGGGccatggatgcatGGCGTTACACGACGGGACTCGAACCCGCAACCTTCTCGTTAGGAATGAGATGCGCTACCATTG
4466	Arg	SPCTRNAARG.10 FP	GCGGGctcgagtttttcagcaagatttgtaatacgactcactatagGGTGTGTAGCCTAATGGTTAAGGCGTTGGTTTTCG
4467	Arg	SPCTRNAARG.10 RP	GCGGGccatggatgcatGGCGAGTGTGACAGGACTCGAACCTGCAGTCTTTGGTGCCGAAAACCAACGCCTTAACC
4468	Cys	SPATRNACYS.01 FP	GCGGGctcgagtttttcagcaagatttgtaatacgactcactatagGGGTCATAGCTCAGTGGTTAGAGTGAGGGATTGC
4469	Cys	SPATRNACYS.01 RP	GCGGGccatggatgcatGGAGGGACCAGCCGGATTTGAACCAGCGACCTGGGGATCTGCAATCCCTCACTCTAACCAC
4470	Gln	SPBTRNAGLN.01 FP	GCGGGGTCGACtttttcagcaagatttgtaatacgactcactatagGTTGTATGGTGTAATGGTTAGCACGTGAGATTC
4471	Gln	SPBTRNAGLN.01 RP	GCGGGccatggatgcatGGAGGTCGTACTGGGAATCGAACCCAGGTCTCGAGAATCAGAATCTCACGTGCTAACCATTAC
4472	Gln	SPCTRNAGLN.05 FP	GCGGGGTCGACtttttcagcaagatttgtaatacgactcactatagGTTGTATGGTGTAGCGGTTAGCACGCGAGATTTTG
4473	Gln	SPCTRNAGLN.05 RP	GCGGGccatggatgcatGGAGGTCGTACTGGGAGTCGAACCCAGATCTCGAGAATCAAAATCTCGCGTGCTAACC
4474	Glu	SPATRNAGLU.01 FP	GCGGGctcgagtttttcagcaagatttgtaatacgactcactatagTCCGTTGTGGTCCAACGGCTAGGATTCGTCGC
4475	Glu	SPATRNAGLU.01 RP	GCGGGccatggatgcatGGCGTCCGTTGCGGGGAGTCGAACCCCGACCGCGTCGGTGAAAGCGACGAATCCTAGCCGTTG
4476	Glu	SPATRNAGLU.03 FP	GCGGGctcgagtttttcagcaagatttgtaatacgactcactatagTCCGTCATGGTCCAGTGGCTAGGATTCATCGCTC
4477	Glu	SPATRNAGLU.03 RP	GCGGGccatggatgcatGGCgTCCGTCAGGGGGAATCGAACCCCCGCCGCATCGGTGAGAGCGATGAATCCTAGCCAC
4478	Gly	SPATRNAGLY.01 FP	GCGGGctcgagtttttcagcaagatttgtaatacgactcactatagCTTTGGTGGTTTAGTGGTATAATGAATCGTTGCC
4479	Gly	SPATRNAGLY.01 RP	GCGGGccatggatgcatGGTGCTTTGGCCGGGAATCGAACCCGGGTCGAATCGATGGCAACGATTCATTATACCAC
4480	Gly	SPBTRNAGLY.04 FP	GCGGGctcgagtttttcagcaagatttgtaatacgactcactatagCATCGATGGTGTAGCGGTAACATCAATGCC
4481	Gly	SPBTRNAGLY.04 RP	GCGGGccatggatgcatGGTGCATCGACCGGGAGTCGAACCCGGAGCTAATGCTTGGAAGGCATTGATGTTACCGCTAC
4482	Gly	SPBTRNAGLY.09 FP	GCGGGctcgagtttttcagcaagatttgtaatacgactcactatagCATTAGTGGTGTAGCGGTAACATTGGAGCTTCC
4483	Gly	SPBTRNAGLY.09 RP	GCGGGccatggatgcatGGTGCATCAGCCGGGAGTCGAACCCGGAGCTAGAGCATGGGAAGCTCCAATGTTACCGC
4484	Ile	SPATRNAILE.02 FP	GCGGGctcgagtttttcagcaagatttgtaatacgactcactatagCTCCCGTGGCCAAGCTGGTTAAGGCCTCATGC
4485	Ile	SPATRNAILE.02 RP	GCGGGccatggatgcatGGTGCTCCCGGCGAGGATCGAACTCGCGATTTCCACGTTATAAGCATGAGGCCTTAACCAGCTTG
4486	Ile	SPATRNAILE.03 FP	GCGGGctcgagtttttcagcaagatttgtaatacgactcactatagGTCGCATGATGTAGTCGGTTATCATGTCGATC
4487	Ile	SPATRNAILE.03 RP	GCGGGccatggatgcatGGTGGTCACAGCCGGGTTCGAACCGGCGACATTCGACTTATTAGATCGACATGATAACCGACTAC
4488	Met	SPATRNAMET.01 FP	GCGGGctcgagtttttcagcaagatttgtaatacgactcactatagTGCGCGGTAGGAGAGTGGAACTCCGACGGGCTC
4489	Met	SPATRNAMET.01 RP	GCGGGccatggatgcatGGTgTGCGCGGCCAGGTTTCGATCCTGGGACCTACGGGTTATGAGCCCGTCGGAGTTCCACTC
4490	Met	SPATRNAMET.02 FP	GCGGGctcgagtttttcagcaagatttgtaatacgactcactatagCTTCTGTAGCTCAGTCGGTGGTAGCATCCCTCTC
4491	Met	SPATRNAMET.02 RP	GCGGGccatggatgcatGGTGCTCCTGGTGAGGCTCGAACTCACGACCTTCCCCTTATGAGAGGGATGCTACCACCGAC
4492	Leu	SPATRNALEU.01 FP	GCGGGctcgagtttttcagcaagatttgtaatacgactcactatagGCGAAGTGGCCGAGTGGTCTATGGCGCTAGCTTCAGGTGC
4493	Leu	SPATRNALEU.01 RP	GCGGGccatggatgcatGGTGACGAAGGTGGGGTTCGAACCCACGCCCACATACGTAGACTAGCACCTGAAGCTAGCGCCATAG
4494	Leu	SPATRNALEU.02 FP	GCGGGctcgagtttttcagcaagatttgtaatacgactcactatagCGGCTATGCCCGAGTGGTCTAAGGGGGCAGATTTAAG
4495	Leu	SPATRNALEU.02 RP	GCGGGccatggatgcatGGTGCGGCCAGAGAGGTTCGAACTCTCGCGTTTTACAACAGCAGGGCTTAAATCTGCCCCCTTAGAC
4496	Leu	SPATRNALEU.03 FP	GCGGGctcgagtttttcagcaagatttgtaatacgactcactatagGATGGGTGTCCGAGTGGTTATGGAGCTGGCTTTAGG
4497	Leu	SPATRNALEU.03 RP	GCGGGccatggatgcatGGTGAATGGGACGGGACTCGAACCCGCGAGCTTTCGCACTGGCGCCTAAAGCCAGCTCCATAAC
4498	Leu	SPBTRNALEU.06 FP	GCGGGctcgagtttttcagcaagatttgtaatacgactcactatagGCCAGTTGGCCGAGCGGTCTATGGCGCAGCACTCAAG
4499	Leu	SPBTRNALEU.06 RP	GCGGGccatggatgcatGGTGACCAGTGAGGGATTCGAACCCTCGCATCTTTCGATACAGCAACTTGAGTGCTGCGCCATAGAC
4500	Leu	SPBTRNALEU.08 FP	GCGGGctcgagtttttcagcaagatttgtaatacgactcactatagGAAGGGTGTCCGAGTGGTTATGGAGCTAGTTTAAGGC
4501	Leu	SPBTRNALEU.08 RP	GCGGGccatggatgcatGGTGAAAGGGGTGGGACTCGAACCCACGAGCTTTCGCACTAGTGCCTTAAACTAGCTCCATAAC
4502	Lys	SPATRNALYS.02 FP	GCGGGctcgagtttttcagcaagatttgtaatacgactcactatagTCCCGTTTAGCTCAATCGGCTTAGAGCGTCCGGC
4503	Lys	SPATRNALYS.02 RP	GCGGGccatggatgcatGGCgTCCCACTGCGAGACTCGAACTCGCAACCTTCCGGTTAAAAGCCGGACGCTCTAAGCCGATTG
4504	Lys	SPATRNALYS.04 FP	GCGGGctcgagtttttcagcaagatttgtaatacgactcactatagTCCCGAGTGGCTCAATCGGTTTAGAGCGTCTGACTC
4505	Lys	SPATRNALYS.04 RP	GCGGGccatggatgcatGGCGTCCCAAGGCGAGACTCGAACTCGCAACCTTCTGATTAAGAGTCAGACGCTCTAAACCG
4506	Pro	SPATRNAPRO.01 FP	GCGGGctcgagtttttcagcaagatttgtaatacgactcactatagGCTTCGTGGTGTAGTGGTAGCATACTTCGTTTG
4507	Pro	SPATRNAPRO.01 RP	GCGGGccatggatgcatGGGGGCTTCGAGGGGGATCGAACCCCTGACCACTTCGACCCAAACGAAGTATGCTACCAC
4508	Pro	SPATRNAPRO.02 FP	GCGGGctcgagtttttcagcaagatttgtaatacgactcactatagGCCTAATAGTGTAGTGGTTAACATACCTCTTTC
4509	Pro	SPATRNAPRO.02 RP	GCGGGccatggatgcatGGGGGCCTAACCAGGATTCGAACCAGGGATCACCTCTACCCGAAAGAGGTATGTTAACCAC
4510	Pro	SPATRNAPRO.03 FP	GCGGGctcgagtttttcagcaagatttgtaatacgactcactatagGCCGTTTGGTCTAGTGGTATGATACCATCTTAG
4511	Pro	SPATRNAPRO.03 RP	GCGGGccatggatgcatGGGGGCTGTTGTGGGAATCGAACCCACGACCACCATCACCCTAAGATGGTATCATACCAC
4512	Ser	SPATRNASER.01 FP	GCGGGctcgagtttttcagcaagatttgtaatacgactcactatagTCACTATGTCCGAGTGGTTAAGGAGTTAGACTCGAAATC
4513	Ser	SPATRNASER.01 RP	GCGGGccatggatgcatGGCGTCACCAGCAGGATTTGAACCTGCGCGGGCAGAGCCCATTAGATTTCGAGTCTAACTCCTTAAC
4514	Ser	SPATRNASER.02 FP	GCGGGctcgagtttttcagcaagatttgtaatacgactcactatagACACTATGCCTGAGTGGTTAAAGGGACAGACTAGAAATC
4515	Ser	SPATRNASER.02 RP	GCGGGccatggatgcatGGCGACACCAGCAGGATTTGAACCTGCGCGCGGAGACCGCAACAGATTTCTAGTCTGTCCCTTTAAC
4516	Ser	SPBTRNASER.06 FP	GCGGGctcgagtttttcagcaagatttgtaatacgactcactatagACAACGTGGCCGAGTGGTTTTAAGGCGTTCGCCTGCTAAG
4517	Ser	SPBTRNASER.06 RP	GCGGGccatggatgcatGGCGACAACGGCAGGATTCGAACCTGCGCTCCCAAAGGGAATCCGCTTAGCAGGCGAACGCCTTAAAAC
4518	Ser	SPCTRNASER.11 FP	GCGGGctcgagtttttcagcaagatttgtaatacgactcactatagTCACTATGTCCGAGTGGTTAAGGAGTTAGACTTGAAATC
4519	Ser	SPCTRNASER.11 RP	GCGGGccatggatgcatGGCGTCACCAGCAGGATTTGAACCTGCGCGGGCAGAGCCCATTAGATTTCAAGTCTAACTCCTTAAC
4520	Thr	SPATRNATHR.01 FP	GCGGGctcgagtttttcagcaagatttgtaatacgactcactatagCTCTTGTAGCTCAGTGGTAGAGCGCTTGCCTAG
4521	Thr	SPATRNATHR.01 RP	GCGGGccatggatgcatGGTGCTCCAGCAGTGACTTGAACACTGGGCCTCTTGCTTACTAGGCAAGCGCTCTACCAC
4522	Thr	SPATRNATHR.04 FP	GCGGGctcgagtttttcagcaagatttgtaatacgactcactatagCTCTTGTAGCTCAGTGGTAGAGCGCCTGTCTCG
4523	Thr	SPATRNATHR.04 RP	GCGGGccatggatgcatGGTGCTCCGGCAGTGACTCGAACACTGGACCTCCTGTTTACGAGACAGGCGCTCTACCAC
4524	Thr	SPBTRNATHR.06 FP	GCGGGctcgagtttttcagcaagatttgtaatacgactcactatagCCTCTATGGCTTAGTGGTACAGCATCGCACTTG
4525	Thr	SPBTRNATHR.06 RP	GCGGGccatggatgcatGGTGCCTCCACTCGGAATCGAACCAAGGATCTTCGCATTACAAGTGCGATGCTGTACCAC
4526	Val	SPATRNAVAL.01 FP	GCGGGctcgagtttttcagcaagatttgtaatacgactcactatagAGTCCCGTGTTCTAGTGGTATGATTTCTCCTTC
4527	Val	SPATRNAVAL.01 RP	GCGGGccatggatgcatGGTgAGTCCCGCCGGGGATCGAACCCGGGACCTTCTCCGTGTGAAGGAGAAATCATACCACTAG
4528	Val	SPATRNAVAL.02 FP	GCGGGctcgagtttttcagcaagatttgtaatacgactcactatagCATCTGTAGTCTAGTGGTTATGATTTCTGCTTTAC
4529	Val	SPATRNAVAL.02 RP	GCGGGccatggatgcatGGTGCATCTACCAGGGATCGAACCTGGGACCGTCTGCGTGTAAAGCAGAAATCATAACC
4530	Val	SPATRNAVAL.03 FP	GCGGGctcgagtttttcagcaagatttgtaatacgactcactatagGTCGTGTGGTTTAGATGGTTATAATTTCTGCTTAAC
4531	Val	SPATRNAVAL.03 RP	GCGGGccatggatgcatGGTGATCGTGCCAAGACTCGAACTTGGGACCGTCTGCGTGTTAAGCAGAAATTATAACC
	Asn	cloned previously in the lab, see Sun et al. 2023, NAR, PMCID: PMC10639084
	Asp	cloned previously in the lab, see Sun et al. 2023, NAR, PMCID: PMC10639084
	His	cloned previously in the lab, see Sun et al. 2023, NAR, PMCID: PMC10639084
	Tyr	cloned previously in the lab, see Sun et al. 2023, NAR, PMCID: PMC10639084

## Sheet: SI_Table4_sequencing_informatio
Experiment number	Strain number	Parental strain	Gene deletion	Queuosine	RT	simulation		basecalled reads	filtered reads	full length reads		additional info
FH003	AEP1	AEP1	wildtype	y	y	n	RNA002	497470	301527	249724
FH004 & FH005	AEP569	AEP58	pus1∆	y	y	n & y	RNA002	889252	543640	441015		FH004 & FH005 merged, FH004 with simulation, FH005 without simulation
FH007	AEP570	AEP58	pus2∆	y	y	y	RNA002	227787	98328	44646
FH008	AEP572	AEP58	pus3∆	y	y	y	RNA002	385535	109581	73250
FH009	AEP575	AEP58	pus9∆	y	y	y	RNA002	1197652	609147	416126
FH012	AEP600	AEP58	pus4∆	y	y	y	RNA002	1198355	703531	509955
FH013	AEP58	AEP58	wildtype	y	y	y	RNA002	775002	410020	314119
FH014 & FH016	AEP601	AEP58	pus7∆	y	y	y	RNA002	209955	113655	85338		FH014 & FH016 merged
FH017	AEP584	AEP58	trm6∆	y	y	n	RNA004	79397	78748	60277
FH019	AEP58	AEP58	wildtype	y	y	n	RNA004	3457255	3241496	2432748
FH020	n.a.	IVT tRNAs (see Tab. 4)	n.a.	n.a.	y	n	RNA004	1248276	1213507	552458
FH025 & FH023	AEP607	AEP58	elp6∆	y	y	n	RNA004	2206076	1967959	1437724		FH023 & FH025 merged
FH028	AEP582	AEP582	wildtype	y	y	n	RNA004	1486412	1342893	1075360
FH029	AEP583	AEP582	trm8∆	y	y	n	RNA004	388283	225492	138110
FH031	AEP625	AEP58	deg1∆	y	y	n	RNA004	609686	561858	399172
SY001	AEP1	AEP1	wildtype	n	n	n	RNA004	320831	201073	128102
SY003	AEP617	AEP1	tit1∆	n	n	n	RNA004	363339	181906	104728

## Sheet: SI_Table5_tRNA_modifications
tRNA	position	nucleotide	modification	source	yeast
Ala-AGC-1	0	T
Ala-AGC-1	1	G
Ala-AGC-1	2	G
Ala-AGC-1	3	G
Ala-AGC-1	4	C
Ala-AGC-1	5	A
Ala-AGC-1	6	T
Ala-AGC-1	7	G
Ala-AGC-1	8	T
Ala-AGC-1	9	G	K	modomics	cerevisiae
Ala-AGC-1	10	G
Ala-AGC-1	11	T
Ala-AGC-1	12	G
Ala-AGC-1	13	T	P	motif_UNUAR	pombe
Ala-AGC-1	14	A
Ala-AGC-1	15	G
Ala-AGC-1	16	A
Ala-AGC-1	17	T	D	modomics	cerevisiae
Ala-AGC-1	18	G
Ala-AGC-1	19	G
Ala-AGC-1	20	T	D	modomics	cerevisiae
Ala-AGC-1	20.1	T	D	PMC8792297	pombe
Ala-AGC-1	20.2	NA
Ala-AGC-1	20.3	NA
Ala-AGC-1	21	A
Ala-AGC-1	22	T
Ala-AGC-1	23	C
Ala-AGC-1	24	A
Ala-AGC-1	25	C
Ala-AGC-1	26	G	R	modomics	cerevisiae
Ala-AGC-1	27	C
Ala-AGC-1	28	T
Ala-AGC-1	29	T
Ala-AGC-1	30	C
Ala-AGC-1	31	C
Ala-AGC-1	32	T
Ala-AGC-1	33	T
Ala-AGC-1	34	A	I	modomics	cerevisiae
Ala-AGC-1	35	G
Ala-AGC-1	36	C
Ala-AGC-1	37	A	O	modomics	cerevisiae
Ala-AGC-1	38	T	P	modomics	cerevisiae
Ala-AGC-1	39	G
Ala-AGC-1	40	G
Ala-AGC-1	41	A
Ala-AGC-1	42	A
Ala-AGC-1	43	G
Ala-AGC-1	44	A
Ala-AGC-1	45	G
Ala-AGC-1	45.1	NA
Ala-AGC-1	45.2	NA
Ala-AGC-1	45.3	NA
Ala-AGC-1	45.4	NA
Ala-AGC-1	45.5	NA
Ala-AGC-1	45.6	NA
Ala-AGC-1	45.7	NA
Ala-AGC-1	45.8	NA
Ala-AGC-1	45.9	NA
Ala-AGC-1	45.95	NA
Ala-AGC-1	46	G	7	motif_RAGGU	pombe
Ala-AGC-1	47	T	D	modomics	cerevisiae
Ala-AGC-1	48	C
Ala-AGC-1	49	C	?	PMC6380293	pombe
Ala-AGC-1	50	C
Ala-AGC-1	51	A
Ala-AGC-1	52	G
Ala-AGC-1	53	A
Ala-AGC-1	54	T	T	modomics	cerevisiae
Ala-AGC-1	55	T	P	modomics	cerevisiae
Ala-AGC-1	56	C
Ala-AGC-1	57	G
Ala-AGC-1	58	A
Ala-AGC-1	59	G
Ala-AGC-1	60	T
Ala-AGC-1	61	T
Ala-AGC-1	62	C
Ala-AGC-1	63	T
Ala-AGC-1	64	G
Ala-AGC-1	65	G
Ala-AGC-1	66	C
Ala-AGC-1	67	T
Ala-AGC-1	68	T
Ala-AGC-1	69	G
Ala-AGC-1	70	T
Ala-AGC-1	71	C
Ala-AGC-1	72	C
Ala-AGC-1	73	A
Ala-AGC-1	74	C
Ala-AGC-1	75	C
Ala-AGC-1	76	A
Ala-CGC-1	0	T
Ala-CGC-1	1	G
Ala-CGC-1	2	G
Ala-CGC-1	3	G
Ala-CGC-1	4	G
Ala-CGC-1	5	A
Ala-CGC-1	6	T
Ala-CGC-1	7	G
Ala-CGC-1	8	T
Ala-CGC-1	9	A
Ala-CGC-1	10	G
Ala-CGC-1	11	T
Ala-CGC-1	12	T
Ala-CGC-1	13	T
Ala-CGC-1	14	A
Ala-CGC-1	15	G
Ala-CGC-1	16	G
Ala-CGC-1	17	NA
Ala-CGC-1	18	G
Ala-CGC-1	19	G
Ala-CGC-1	20	T	D	PMC8792297	pombe
Ala-CGC-1	20.1	NA
Ala-CGC-1	20.2	NA
Ala-CGC-1	20.3	NA
Ala-CGC-1	21	A
Ala-CGC-1	22	T
Ala-CGC-1	23	A
Ala-CGC-1	24	A
Ala-CGC-1	25	C
Ala-CGC-1	26	G	R	PMC4697793	pombe
Ala-CGC-1	27	T
Ala-CGC-1	28	T
Ala-CGC-1	29	T
Ala-CGC-1	30	C
Ala-CGC-1	31	A
Ala-CGC-1	32	T
Ala-CGC-1	33	T
Ala-CGC-1	34	C
Ala-CGC-1	35	G
Ala-CGC-1	36	C
Ala-CGC-1	37	A
Ala-CGC-1	38	T
Ala-CGC-1	39	T
Ala-CGC-1	40	G
Ala-CGC-1	41	A
Ala-CGC-1	42	A
Ala-CGC-1	43	A
Ala-CGC-1	44	A
Ala-CGC-1	45	G
Ala-CGC-1	45.1	NA
Ala-CGC-1	45.2	NA
Ala-CGC-1	45.3	NA
Ala-CGC-1	45.4	NA
Ala-CGC-1	45.5	NA
Ala-CGC-1	45.6	NA
Ala-CGC-1	45.7	NA
Ala-CGC-1	45.8	NA
Ala-CGC-1	45.9	NA
Ala-CGC-1	45.95	NA
Ala-CGC-1	46	G	7	motif_RAGGU	pombe
Ala-CGC-1	47	T
Ala-CGC-1	48	C
Ala-CGC-1	49	C	?	PMC6380293	pombe
Ala-CGC-1	50	C
Ala-CGC-1	51	G
Ala-CGC-1	52	G
Ala-CGC-1	53	G
Ala-CGC-1	54	T	T	PMC1369962	cerevisiae
Ala-CGC-1	55	T	P	motif_RRUUCNA	pombe
Ala-CGC-1	56	C
Ala-CGC-1	57	G
Ala-CGC-1	58	A
Ala-CGC-1	59	T
Ala-CGC-1	60	T
Ala-CGC-1	61	C
Ala-CGC-1	62	C
Ala-CGC-1	63	C
Ala-CGC-1	64	G
Ala-CGC-1	65	G
Ala-CGC-1	66	C
Ala-CGC-1	67	A
Ala-CGC-1	68	T
Ala-CGC-1	69	C
Ala-CGC-1	70	T
Ala-CGC-1	71	C
Ala-CGC-1	72	C
Ala-CGC-1	73	A
Ala-CGC-1	74	C
Ala-CGC-1	75	C
Ala-CGC-1	76	A
Ala-TGC-1	0	T
Ala-TGC-1	1	G
Ala-TGC-1	2	G
Ala-TGC-1	3	G
Ala-TGC-1	4	C
Ala-TGC-1	5	A
Ala-TGC-1	6	T
Ala-TGC-1	7	G
Ala-TGC-1	8	T
Ala-TGC-1	9	G	K	modomics	cerevisiae
Ala-TGC-1	10	A
Ala-TGC-1	11	T
Ala-TGC-1	12	G
Ala-TGC-1	13	C
Ala-TGC-1	14	A
Ala-TGC-1	15	G
Ala-TGC-1	16	T	D	modomics	cerevisiae
Ala-TGC-1	17	NA
Ala-TGC-1	18	G
Ala-TGC-1	19	G
Ala-TGC-1	20	T	D	PMC8792297	pombe
Ala-TGC-1	20.1	NA
Ala-TGC-1	20.2	NA
Ala-TGC-1	20.3	NA
Ala-TGC-1	21	A
Ala-TGC-1	22	G
Ala-TGC-1	23	C
Ala-TGC-1	24	A
Ala-TGC-1	25	T
Ala-TGC-1	26	G	R	PMC4697793	pombe
Ala-TGC-1	27	C
Ala-TGC-1	28	T
Ala-TGC-1	29	C
Ala-TGC-1	30	G
Ala-TGC-1	31	C
Ala-TGC-1	32	T
Ala-TGC-1	33	T
Ala-TGC-1	34	T	&	Johansson 2008	cerevisiae
Ala-TGC-1	35	G
Ala-TGC-1	36	C
Ala-TGC-1	37	A
Ala-TGC-1	38	T
Ala-TGC-1	39	G
Ala-TGC-1	40	C
Ala-TGC-1	41	G
Ala-TGC-1	42	A
Ala-TGC-1	43	G
Ala-TGC-1	44	T
Ala-TGC-1	45	C
Ala-TGC-1	45.1	NA
Ala-TGC-1	45.2	NA
Ala-TGC-1	45.3	NA
Ala-TGC-1	45.4	NA
Ala-TGC-1	45.5	NA
Ala-TGC-1	45.6	NA
Ala-TGC-1	45.7	NA
Ala-TGC-1	45.8	NA
Ala-TGC-1	45.9	NA
Ala-TGC-1	45.95	NA
Ala-TGC-1	46	G
Ala-TGC-1	47	T	D	modomics	cerevisiae
Ala-TGC-1	48	C
Ala-TGC-1	49	C	?	PMC6380293	pombe
Ala-TGC-1	50	T
Ala-TGC-1	51	G
Ala-TGC-1	52	G
Ala-TGC-1	53	G
Ala-TGC-1	54	T	T	modomics	cerevisiae
Ala-TGC-1	55	T	P	modomics	cerevisiae
Ala-TGC-1	56	C
Ala-TGC-1	57	A
Ala-TGC-1	58	A
Ala-TGC-1	59	T
Ala-TGC-1	60	C
Ala-TGC-1	61	C
Ala-TGC-1	62	C
Ala-TGC-1	63	C
Ala-TGC-1	64	A
Ala-TGC-1	65	G
Ala-TGC-1	66	C
Ala-TGC-1	67	G
Ala-TGC-1	68	T
Ala-TGC-1	69	G
Ala-TGC-1	70	T
Ala-TGC-1	71	C
Ala-TGC-1	72	C
Ala-TGC-1	73	A
Ala-TGC-1	74	C
Ala-TGC-1	75	C
Ala-TGC-1	76	A
Arg-ACG-1	0	C
Arg-ACG-1	1	G
Arg-ACG-1	2	G
Arg-ACG-1	3	T
Arg-ACG-1	4	C
Arg-ACG-1	5	T
Arg-ACG-1	6	C
Arg-ACG-1	7	G
Arg-ACG-1	8	T
Arg-ACG-1	9	G	K	modomics	cerevisiae
Arg-ACG-1	10	G	L	modomics	cerevisiae
Arg-ACG-1	11	C
Arg-ACG-1	12	C
Arg-ACG-1	13	C
Arg-ACG-1	14	A
Arg-ACG-1	15	A
Arg-ACG-1	16	T	D	modomics	cerevisiae
Arg-ACG-1	17	NA
Arg-ACG-1	18	G
Arg-ACG-1	19	G
Arg-ACG-1	20	T	D	modomics	cerevisiae
Arg-ACG-1	20.1	T
Arg-ACG-1	20.2	NA
Arg-ACG-1	20.3	NA
Arg-ACG-1	21	A
Arg-ACG-1	22	A
Arg-ACG-1	23	G
Arg-ACG-1	24	G
Arg-ACG-1	25	C
Arg-ACG-1	26	G	R	PMC4697793	pombe
Arg-ACG-1	27	C
Arg-ACG-1	28	T	P	modomics	cerevisiae
Arg-ACG-1	29	T
Arg-ACG-1	30	G
Arg-ACG-1	31	A
Arg-ACG-1	32	C
Arg-ACG-1	33	T
Arg-ACG-1	34	A	I	modomics	cerevisiae
Arg-ACG-1	35	C
Arg-ACG-1	36	G
Arg-ACG-1	37	G
Arg-ACG-1	38	A
Arg-ACG-1	39	T
Arg-ACG-1	40	C
Arg-ACG-1	41	A
Arg-ACG-1	42	A
Arg-ACG-1	43	G
Arg-ACG-1	44	A
Arg-ACG-1	45	G
Arg-ACG-1	45.1	NA
Arg-ACG-1	45.2	NA
Arg-ACG-1	45.3	NA
Arg-ACG-1	45.4	NA
Arg-ACG-1	45.5	NA
Arg-ACG-1	45.6	NA
Arg-ACG-1	45.7	NA
Arg-ACG-1	45.8	NA
Arg-ACG-1	45.9	NA
Arg-ACG-1	45.95	NA
Arg-ACG-1	46	A
Arg-ACG-1	47	T	D	modomics	cerevisiae
Arg-ACG-1	48	T
Arg-ACG-1	49	C	?	PMC6380293	pombe
Arg-ACG-1	50	C
Arg-ACG-1	51	A
Arg-ACG-1	52	G
Arg-ACG-1	53	G
Arg-ACG-1	54	T	T	modomics	cerevisiae
Arg-ACG-1	55	T	P	modomics	cerevisiae
Arg-ACG-1	56	C
Arg-ACG-1	57	G
Arg-ACG-1	58	A	"	PMC11514469	cerevisiae
Arg-ACG-1	59	C
Arg-ACG-1	60	T
Arg-ACG-1	61	C
Arg-ACG-1	62	C
Arg-ACG-1	63	T
Arg-ACG-1	64	G
Arg-ACG-1	65	G
Arg-ACG-1	66	C
Arg-ACG-1	67	G
Arg-ACG-1	68	G
Arg-ACG-1	69	G
Arg-ACG-1	70	A
Arg-ACG-1	71	T
Arg-ACG-1	72	C
Arg-ACG-1	73	G
Arg-ACG-1	74	C
Arg-ACG-1	75	C
Arg-ACG-1	76	A
Arg-CCG-1	0	C
Arg-CCG-1	1	G
Arg-CCG-1	2	G
Arg-CCG-1	3	C
Arg-CCG-1	4	C
Arg-CCG-1	5	T
Arg-CCG-1	6	C
Arg-CCG-1	7	G
Arg-CCG-1	8	T
Arg-CCG-1	9	G
Arg-CCG-1	10	G
Arg-CCG-1	11	C
Arg-CCG-1	12	C
Arg-CCG-1	13	T
Arg-CCG-1	14	A
Arg-CCG-1	15	G
Arg-CCG-1	16	A
Arg-CCG-1	17	NA
Arg-CCG-1	18	A
Arg-CCG-1	19	G
Arg-CCG-1	20	T	D	PMC8792297	pombe
Arg-CCG-1	20.1	NA
Arg-CCG-1	20.2	NA
Arg-CCG-1	20.3	NA
Arg-CCG-1	21	A
Arg-CCG-1	22	A
Arg-CCG-1	23	G
Arg-CCG-1	24	G
Arg-CCG-1	25	C
Arg-CCG-1	26	G	R	PMC4697793	pombe
Arg-CCG-1	27	T
Arg-CCG-1	28	T
Arg-CCG-1	29	G
Arg-CCG-1	30	G
Arg-CCG-1	31	T
Arg-CCG-1	32	T	P	PMC4180118	cerevisiae
Arg-CCG-1	33	T
Arg-CCG-1	34	C
Arg-CCG-1	35	C
Arg-CCG-1	36	G
Arg-CCG-1	37	G
Arg-CCG-1	38	C
Arg-CCG-1	39	G
Arg-CCG-1	40	C
Arg-CCG-1	41	C
Arg-CCG-1	42	A
Arg-CCG-1	43	A
Arg-CCG-1	44	A
Arg-CCG-1	45	G
Arg-CCG-1	45.1	NA
Arg-CCG-1	45.2	NA
Arg-CCG-1	45.3	NA
Arg-CCG-1	45.4	NA
Arg-CCG-1	45.5	NA
Arg-CCG-1	45.6	NA
Arg-CCG-1	45.7	NA
Arg-CCG-1	45.8	NA
Arg-CCG-1	45.9	NA
Arg-CCG-1	45.95	NA
Arg-CCG-1	46	A
Arg-CCG-1	47	T
Arg-CCG-1	48	C	?	PMC6380293	pombe
Arg-CCG-1	49	G
Arg-CCG-1	50	C
Arg-CCG-1	51	G
Arg-CCG-1	52	A
Arg-CCG-1	53	G
Arg-CCG-1	54	T	T	PMC1369962	cerevisiae
Arg-CCG-1	55	G
Arg-CCG-1	56	C
Arg-CCG-1	57	A
Arg-CCG-1	58	A
Arg-CCG-1	59	A
Arg-CCG-1	60	T
Arg-CCG-1	61	C
Arg-CCG-1	62	T
Arg-CCG-1	63	C
Arg-CCG-1	64	G
Arg-CCG-1	65	C
Arg-CCG-1	66	C
Arg-CCG-1	67	G
Arg-CCG-1	68	T
Arg-CCG-1	69	G
Arg-CCG-1	70	G
Arg-CCG-1	71	T
Arg-CCG-1	72	C
Arg-CCG-1	73	G
Arg-CCG-1	74	C
Arg-CCG-1	75	C
Arg-CCG-1	76	A
Arg-CCT-1	0	C
Arg-CCT-1	1	T
Arg-CCT-1	2	T	D	PMC8792297	pombe
Arg-CCT-1	3	A
Arg-CCT-1	4	C
Arg-CCT-1	5	G
Arg-CCT-1	6	C
Arg-CCT-1	7	G
Arg-CCT-1	8	T
Arg-CCT-1	9	G	K	modomics	cerevisiae
Arg-CCT-1	10	G
Arg-CCT-1	11	C
Arg-CCT-1	12	G
Arg-CCT-1	13	C
Arg-CCT-1	14	A
Arg-CCT-1	15	A
Arg-CCT-1	16	T	D	modomics	cerevisiae
Arg-CCT-1	17	NA
Arg-CCT-1	18	G
Arg-CCT-1	19	G
Arg-CCT-1	20	T	D	modomics	cerevisiae
Arg-CCT-1	20.1	NA
Arg-CCT-1	20.2	NA
Arg-CCT-1	20.3	NA
Arg-CCT-1	21	A
Arg-CCT-1	22	G
Arg-CCT-1	23	C
Arg-CCT-1	24	G
Arg-CCT-1	25	C
Arg-CCT-1	26	A
Arg-CCT-1	27	T
Arg-CCT-1	28	C
Arg-CCT-1	29	T
Arg-CCT-1	30	C
Arg-CCT-1	31	A
Arg-CCT-1	32	T
Arg-CCT-1	33	T
Arg-CCT-1	34	C
Arg-CCT-1	35	C
Arg-CCT-1	36	T
Arg-CCT-1	37	A	6	modomics	cerevisiae
Arg-CCT-1	38	A
Arg-CCT-1	39	C
Arg-CCT-1	40	G
Arg-CCT-1	41	A
Arg-CCT-1	42	G
Arg-CCT-1	43	A
Arg-CCT-1	44	A
Arg-CCT-1	45	G
Arg-CCT-1	45.1	NA
Arg-CCT-1	45.2	NA
Arg-CCT-1	45.3	NA
Arg-CCT-1	45.4	NA
Arg-CCT-1	45.5	NA
Arg-CCT-1	45.6	NA
Arg-CCT-1	45.7	NA
Arg-CCT-1	45.8	NA
Arg-CCT-1	45.9	NA
Arg-CCT-1	45.95	NA
Arg-CCT-1	46	G	7	modomics	cerevisiae
Arg-CCT-1	47	T
Arg-CCT-1	48	T
Arg-CCT-1	49	G
Arg-CCT-1	50	C
Arg-CCT-1	51	G
Arg-CCT-1	52	G
Arg-CCT-1	53	G
Arg-CCT-1	54	T	T	modomics	cerevisiae
Arg-CCT-1	55	T	P	modomics	cerevisiae
Arg-CCT-1	56	C
Arg-CCT-1	57	G
Arg-CCT-1	58	A
Arg-CCT-1	59	G
Arg-CCT-1	60	T
Arg-CCT-1	61	C
Arg-CCT-1	62	C
Arg-CCT-1	63	C
Arg-CCT-1	64	G
Arg-CCT-1	65	T
Arg-CCT-1	66	C
Arg-CCT-1	67	G
Arg-CCT-1	68	T
Arg-CCT-1	69	G
Arg-CCT-1	70	T
Arg-CCT-1	71	A
Arg-CCT-1	72	A
Arg-CCT-1	73	G
Arg-CCT-1	74	C
Arg-CCT-1	75	C
Arg-CCT-1	76	A
Arg-TCG-1	0	C
Arg-TCG-1	1	G
Arg-TCG-1	2	G
Arg-TCG-1	3	G
Arg-TCG-1	4	T
Arg-TCG-1	5	G
Arg-TCG-1	6	T
Arg-TCG-1	7	G
Arg-TCG-1	8	T
Arg-TCG-1	9	A
Arg-TCG-1	10	G
Arg-TCG-1	11	C
Arg-TCG-1	12	C
Arg-TCG-1	13	T
Arg-TCG-1	14	A
Arg-TCG-1	15	A
Arg-TCG-1	16	T	D	PMC8792297	pombe
Arg-TCG-1	17	NA
Arg-TCG-1	18	G
Arg-TCG-1	19	G
Arg-TCG-1	20	T	D	PMC8792297	pombe
Arg-TCG-1	20.1	T	D	PMC8792297	pombe
Arg-TCG-1	20.2	NA
Arg-TCG-1	20.3	NA
Arg-TCG-1	21	A
Arg-TCG-1	22	A
Arg-TCG-1	23	G
Arg-TCG-1	24	G
Arg-TCG-1	25	C
Arg-TCG-1	26	G	R	PMC4697793	pombe
Arg-TCG-1	27	T
Arg-TCG-1	28	T
Arg-TCG-1	29	G
Arg-TCG-1	30	G
Arg-TCG-1	31	T
Arg-TCG-1	32	T
Arg-TCG-1	33	T
Arg-TCG-1	34	T
Arg-TCG-1	35	C
Arg-TCG-1	36	G
Arg-TCG-1	37	G
Arg-TCG-1	38	C
Arg-TCG-1	39	A
Arg-TCG-1	40	C
Arg-TCG-1	41	C
Arg-TCG-1	42	A
Arg-TCG-1	43	A
Arg-TCG-1	44	A
Arg-TCG-1	45	G
Arg-TCG-1	45.1	NA
Arg-TCG-1	45.2	NA
Arg-TCG-1	45.3	NA
Arg-TCG-1	45.4	NA
Arg-TCG-1	45.5	NA
Arg-TCG-1	45.6	NA
Arg-TCG-1	45.7	NA
Arg-TCG-1	45.8	NA
Arg-TCG-1	45.9	NA
Arg-TCG-1	45.95	NA
Arg-TCG-1	46	A
Arg-TCG-1	47	C
Arg-TCG-1	48	T
Arg-TCG-1	49	G
Arg-TCG-1	50	C
Arg-TCG-1	51	A
Arg-TCG-1	52	G
Arg-TCG-1	53	G
Arg-TCG-1	54	T	T	PMC1369962	cerevisiae
Arg-TCG-1	55	T	P	motif_RRUUCNA	pombe
Arg-TCG-1	56	C
Arg-TCG-1	57	G
Arg-TCG-1	58	A
Arg-TCG-1	59	G
Arg-TCG-1	60	T
Arg-TCG-1	61	C
Arg-TCG-1	62	C
Arg-TCG-1	63	T
Arg-TCG-1	64	G
Arg-TCG-1	65	T
Arg-TCG-1	66	C
Arg-TCG-1	67	A
Arg-TCG-1	68	C
Arg-TCG-1	69	A
Arg-TCG-1	70	C
Arg-TCG-1	71	T
Arg-TCG-1	72	C
Arg-TCG-1	73	G
Arg-TCG-1	74	C
Arg-TCG-1	75	C
Arg-TCG-1	76	A
Arg-TCT-1	0	A
Arg-TCT-1	1	G
Arg-TCT-1	2	C
Arg-TCT-1	3	T
Arg-TCT-1	4	C
Arg-TCT-1	5	C
Arg-TCT-1	6	C
Arg-TCT-1	7	G
Arg-TCT-1	8	T
Arg-TCT-1	9	G	K	modomics	cerevisiae
Arg-TCT-1	10	G	L	modomics	cerevisiae
Arg-TCT-1	11	C
Arg-TCT-1	12	C
Arg-TCT-1	13	T
Arg-TCT-1	14	A
Arg-TCT-1	15	A
Arg-TCT-1	16	T	D	modomics	cerevisiae
Arg-TCT-1	17	NA
Arg-TCT-1	18	G
Arg-TCT-1	19	G
Arg-TCT-1	20	C
Arg-TCT-1	20.1	T	D	PMC8792297	pombe
Arg-TCT-1	20.2	NA
Arg-TCT-1	20.3	NA
Arg-TCT-1	21	A
Arg-TCT-1	22	G
Arg-TCT-1	23	G
Arg-TCT-1	24	G
Arg-TCT-1	25	C
Arg-TCT-1	26	A
Arg-TCT-1	27	T	P	modomics	cerevisiae
Arg-TCT-1	28	T
Arg-TCT-1	29	T
Arg-TCT-1	30	G
Arg-TCT-1	31	A
Arg-TCT-1	32	C
Arg-TCT-1	33	T
Arg-TCT-1	34	T	1	modomics	cerevisiae
Arg-TCT-1	35	C
Arg-TCT-1	36	T
Arg-TCT-1	37	A	6	modomics	cerevisiae
Arg-TCT-1	38	A
Arg-TCT-1	39	T	P	modomics	cerevisiae
Arg-TCT-1	40	C
Arg-TCT-1	41	A
Arg-TCT-1	42	A
Arg-TCT-1	43	G
Arg-TCT-1	44	G
Arg-TCT-1	45	G
Arg-TCT-1	45.1	NA
Arg-TCT-1	45.2	NA
Arg-TCT-1	45.3	NA
Arg-TCT-1	45.4	NA
Arg-TCT-1	45.5	NA
Arg-TCT-1	45.6	NA
Arg-TCT-1	45.7	NA
Arg-TCT-1	45.8	NA
Arg-TCT-1	45.9	NA
Arg-TCT-1	45.95	NA
Arg-TCT-1	46	A
Arg-TCT-1	47	T	D	modomics	cerevisiae
Arg-TCT-1	48	T
Arg-TCT-1	49	G
Arg-TCT-1	50	C
Arg-TCT-1	51	G
Arg-TCT-1	52	G
Arg-TCT-1	53	G
Arg-TCT-1	54	T	T	modomics	cerevisiae
Arg-TCT-1	55	T	P	modomics	cerevisiae
Arg-TCT-1	56	C
Arg-TCT-1	57	G
Arg-TCT-1	58	A	"	PMC11514469	cerevisiae
Arg-TCT-1	59	G
Arg-TCT-1	60	T
Arg-TCT-1	61	C
Arg-TCT-1	62	C
Arg-TCT-1	63	C
Arg-TCT-1	64	G
Arg-TCT-1	65	C
Arg-TCT-1	66	C
Arg-TCT-1	67	G
Arg-TCT-1	68	G
Arg-TCT-1	69	G
Arg-TCT-1	70	A
Arg-TCT-1	71	G
Arg-TCT-1	72	C
Arg-TCT-1	73	T
Arg-TCT-1	74	C
Arg-TCT-1	75	C
Arg-TCT-1	76	A
Arg-TCT-2	0	A
Arg-TCT-2	1	G
Arg-TCT-2	2	C
Arg-TCT-2	3	T
Arg-TCT-2	4	C
Arg-TCT-2	5	C
Arg-TCT-2	6	C
Arg-TCT-2	7	G
Arg-TCT-2	8	T
Arg-TCT-2	9	G	K	modomics	cerevisiae
Arg-TCT-2	10	G	L	modomics	cerevisiae
Arg-TCT-2	11	C
Arg-TCT-2	12	C
Arg-TCT-2	13	T
Arg-TCT-2	14	A
Arg-TCT-2	15	A
Arg-TCT-2	16	T	D	modomics	cerevisiae
Arg-TCT-2	17	NA
Arg-TCT-2	18	G
Arg-TCT-2	19	G
Arg-TCT-2	20	C
Arg-TCT-2	20.1	T	D	PMC8792297	pombe
Arg-TCT-2	20.2	NA
Arg-TCT-2	20.3	NA
Arg-TCT-2	21	A
Arg-TCT-2	22	G
Arg-TCT-2	23	G
Arg-TCT-2	24	G
Arg-TCT-2	25	C
Arg-TCT-2	26	A
Arg-TCT-2	27	T	P	modomics	cerevisiae
Arg-TCT-2	28	T
Arg-TCT-2	29	T
Arg-TCT-2	30	G
Arg-TCT-2	31	A
Arg-TCT-2	32	C
Arg-TCT-2	33	T
Arg-TCT-2	34	T	1	modomics	cerevisiae
Arg-TCT-2	35	C
Arg-TCT-2	36	T
Arg-TCT-2	37	A	6	modomics	cerevisiae
Arg-TCT-2	38	A
Arg-TCT-2	39	T	P	modomics	cerevisiae
Arg-TCT-2	40	C
Arg-TCT-2	41	A
Arg-TCT-2	42	A
Arg-TCT-2	43	G
Arg-TCT-2	44	G
Arg-TCT-2	45	G
Arg-TCT-2	45.1	NA
Arg-TCT-2	45.2	NA
Arg-TCT-2	45.3	NA
Arg-TCT-2	45.4	NA
Arg-TCT-2	45.5	NA
Arg-TCT-2	45.6	NA
Arg-TCT-2	45.7	NA
Arg-TCT-2	45.8	NA
Arg-TCT-2	45.9	NA
Arg-TCT-2	45.95	NA
Arg-TCT-2	46	A
Arg-TCT-2	47	T	D	modomics	cerevisiae
Arg-TCT-2	48	T
Arg-TCT-2	49	G
Arg-TCT-2	50	T
Arg-TCT-2	51	G
Arg-TCT-2	52	G
Arg-TCT-2	53	G
Arg-TCT-2	54	T	T	modomics	cerevisiae
Arg-TCT-2	55	T	P	modomics	cerevisiae
Arg-TCT-2	56	C
Arg-TCT-2	57	G
Arg-TCT-2	58	A	"	PMC11514469	cerevisiae
Arg-TCT-2	59	G
Arg-TCT-2	60	T
Arg-TCT-2	61	C
Arg-TCT-2	62	C
Arg-TCT-2	63	C
Arg-TCT-2	64	G
Arg-TCT-2	65	C
Arg-TCT-2	66	C
Arg-TCT-2	67	G
Arg-TCT-2	68	G
Arg-TCT-2	69	G
Arg-TCT-2	70	A
Arg-TCT-2	71	G
Arg-TCT-2	72	C
Arg-TCT-2	73	T
Arg-TCT-2	74	C
Arg-TCT-2	75	C
Arg-TCT-2	76	A
Asn-GTT-1	0	C
Asn-GTT-1	1	G
Asn-GTT-1	2	G
Asn-GTT-1	3	T
Asn-GTT-1	4	C
Asn-GTT-1	5	G
Asn-GTT-1	6	G
Asn-GTT-1	7	G
Asn-GTT-1	8	T
Asn-GTT-1	9	A
Asn-GTT-1	10	G	L	modomics	cerevisiae
Asn-GTT-1	11	C
Asn-GTT-1	12	G
Asn-GTT-1	13	T
Asn-GTT-1	14	A
Asn-GTT-1	15	G
Asn-GTT-1	16	T	D	modomics	cerevisiae
Asn-GTT-1	17	T	D	modomics	cerevisiae
Asn-GTT-1	18	G
Asn-GTT-1	19	G
Asn-GTT-1	20	T	D	modomics	cerevisiae
Asn-GTT-1	20.1	T	D	modomics	cerevisiae
Asn-GTT-1	20.2	NA
Asn-GTT-1	20.3	NA
Asn-GTT-1	21	A
Asn-GTT-1	22	T
Asn-GTT-1	23	T
Asn-GTT-1	24	G
Asn-GTT-1	25	C
Asn-GTT-1	26	G	R	PMC4697793	pombe
Asn-GTT-1	27	C
Asn-GTT-1	28	A
Asn-GTT-1	29	C
Asn-GTT-1	30	G
Asn-GTT-1	31	A
Asn-GTT-1	32	C
Asn-GTT-1	33	T
Asn-GTT-1	34	G	Q	PMID: 6410456	pombe
Asn-GTT-1	35	T
Asn-GTT-1	36	T
Asn-GTT-1	37	A	6	modomics	cerevisiae
Asn-GTT-1	38	A
Asn-GTT-1	39	T	P	modomics	cerevisiae
Asn-GTT-1	40	C
Asn-GTT-1	41	G
Asn-GTT-1	42	T
Asn-GTT-1	43	G
Asn-GTT-1	44	A
Asn-GTT-1	45	G
Asn-GTT-1	45.1	NA
Asn-GTT-1	45.2	NA
Asn-GTT-1	45.3	NA
Asn-GTT-1	45.4	NA
Asn-GTT-1	45.5	NA
Asn-GTT-1	45.6	NA
Asn-GTT-1	45.7	NA
Asn-GTT-1	45.8	NA
Asn-GTT-1	45.9	NA
Asn-GTT-1	45.95	NA
Asn-GTT-1	46	G	7	motif_RAGGU	pombe
Asn-GTT-1	47	T	D	modomics	cerevisiae
Asn-GTT-1	48	C	?	modomics	cerevisiae
Asn-GTT-1	49	G
Asn-GTT-1	50	A
Asn-GTT-1	51	G
Asn-GTT-1	52	G
Asn-GTT-1	53	G
Asn-GTT-1	54	T	T	modomics	cerevisiae
Asn-GTT-1	55	T	P	modomics	cerevisiae
Asn-GTT-1	56	C
Asn-GTT-1	57	G
Asn-GTT-1	58	A	"	PMC11514469	cerevisiae
Asn-GTT-1	59	G
Asn-GTT-1	60	T
Asn-GTT-1	61	C
Asn-GTT-1	62	C
Asn-GTT-1	63	C
Asn-GTT-1	64	T
Asn-GTT-1	65	C
Asn-GTT-1	66	C
Asn-GTT-1	67	C
Asn-GTT-1	68	T
Asn-GTT-1	69	G
Asn-GTT-1	70	A
Asn-GTT-1	71	C
Asn-GTT-1	72	C
Asn-GTT-1	73	G
Asn-GTT-1	74	C
Asn-GTT-1	75	C
Asn-GTT-1	76	A
Asn-GTT-2	0	C
Asn-GTT-2	1	G
Asn-GTT-2	2	G
Asn-GTT-2	3	T
Asn-GTT-2	4	C
Asn-GTT-2	5	G
Asn-GTT-2	6	G
Asn-GTT-2	7	G
Asn-GTT-2	8	T
Asn-GTT-2	9	A
Asn-GTT-2	10	G	L	modomics	cerevisiae
Asn-GTT-2	11	C
Asn-GTT-2	12	A
Asn-GTT-2	13	T
Asn-GTT-2	14	A
Asn-GTT-2	15	G
Asn-GTT-2	16	T	D	modomics	cerevisiae
Asn-GTT-2	17	T	D	modomics	cerevisiae
Asn-GTT-2	18	G
Asn-GTT-2	19	G
Asn-GTT-2	20	T	D	modomics	cerevisiae
Asn-GTT-2	20.1	T	D	modomics	cerevisiae
Asn-GTT-2	20.2	NA
Asn-GTT-2	20.3	NA
Asn-GTT-2	21	A
Asn-GTT-2	22	T
Asn-GTT-2	23	T
Asn-GTT-2	24	G
Asn-GTT-2	25	C
Asn-GTT-2	26	G	R	PMC4697793	pombe
Asn-GTT-2	27	C
Asn-GTT-2	28	A
Asn-GTT-2	29	C
Asn-GTT-2	30	G
Asn-GTT-2	31	A
Asn-GTT-2	32	C
Asn-GTT-2	33	T
Asn-GTT-2	34	G	Q	PMID: 6410456	pombe
Asn-GTT-2	35	T
Asn-GTT-2	36	T
Asn-GTT-2	37	A	6	modomics	cerevisiae
Asn-GTT-2	38	A
Asn-GTT-2	39	T	P	modomics	cerevisiae
Asn-GTT-2	40	C
Asn-GTT-2	41	G
Asn-GTT-2	42	T
Asn-GTT-2	43	G
Asn-GTT-2	44	A
Asn-GTT-2	45	G
Asn-GTT-2	45.1	NA
Asn-GTT-2	45.2	NA
Asn-GTT-2	45.3	NA
Asn-GTT-2	45.4	NA
Asn-GTT-2	45.5	NA
Asn-GTT-2	45.6	NA
Asn-GTT-2	45.7	NA
Asn-GTT-2	45.8	NA
Asn-GTT-2	45.9	NA
Asn-GTT-2	45.95	NA
Asn-GTT-2	46	G	7	motif_RAGGU	pombe
Asn-GTT-2	47	T	D	modomics	cerevisiae
Asn-GTT-2	48	C	?	modomics	cerevisiae
Asn-GTT-2	49	G
Asn-GTT-2	50	A
Asn-GTT-2	51	G
Asn-GTT-2	52	G
Asn-GTT-2	53	G
Asn-GTT-2	54	T	T	modomics	cerevisiae
Asn-GTT-2	55	T	P	modomics	cerevisiae
Asn-GTT-2	56	C
Asn-GTT-2	57	G
Asn-GTT-2	58	A	"	PMC11514469	cerevisiae
Asn-GTT-2	59	G
Asn-GTT-2	60	T
Asn-GTT-2	61	C
Asn-GTT-2	62	C
Asn-GTT-2	63	C
Asn-GTT-2	64	T
Asn-GTT-2	65	C
Asn-GTT-2	66	C
Asn-GTT-2	67	C
Asn-GTT-2	68	T
Asn-GTT-2	69	G
Asn-GTT-2	70	A
Asn-GTT-2	71	C
Asn-GTT-2	72	C
Asn-GTT-2	73	G
Asn-GTT-2	74	C
Asn-GTT-2	75	C
Asn-GTT-2	76	A
Asp-GTC-1	0	C
Asp-GTC-1	1	T
Asp-GTC-1	2	C
Asp-GTC-1	3	T
Asp-GTC-1	4	C
Asp-GTC-1	5	C
Asp-GTC-1	6	T
Asp-GTC-1	7	T
Asp-GTC-1	8	T
Asp-GTC-1	9	A
Asp-GTC-1	10	G
Asp-GTC-1	11	T
Asp-GTC-1	12	A
Asp-GTC-1	13	T	P	modomics	cerevisiae
Asp-GTC-1	14	A
Asp-GTC-1	15	G
Asp-GTC-1	16	G
Asp-GTC-1	17	NA
Asp-GTC-1	18	G
Asp-GTC-1	19	G
Asp-GTC-1	20	T	D	modomics	cerevisiae
Asp-GTC-1	20.1	NA
Asp-GTC-1	20.2	NA
Asp-GTC-1	20.3	NA
Asp-GTC-1	21	A
Asp-GTC-1	22	G
Asp-GTC-1	23	T
Asp-GTC-1	24	A
Asp-GTC-1	25	C
Asp-GTC-1	26	A
Asp-GTC-1	27	C
Asp-GTC-1	28	A
Asp-GTC-1	29	A
Asp-GTC-1	30	G
Asp-GTC-1	31	C
Asp-GTC-1	32	C
Asp-GTC-1	33	T
Asp-GTC-1	34	G	Q	PMID: 6410456	pombe
Asp-GTC-1	35	T	P	PMC4180118	cerevisiae
Asp-GTC-1	36	C
Asp-GTC-1	37	A
Asp-GTC-1	38	C	?	Becker 2012	pombe
Asp-GTC-1	39	G
Asp-GTC-1	40	C
Asp-GTC-1	41	T
Asp-GTC-1	42	T
Asp-GTC-1	43	G
Asp-GTC-1	44	C
Asp-GTC-1	45	NA
Asp-GTC-1	45.1	NA
Asp-GTC-1	45.2	NA
Asp-GTC-1	45.3	NA
Asp-GTC-1	45.4	NA
Asp-GTC-1	45.5	NA
Asp-GTC-1	45.6	NA
Asp-GTC-1	45.7	NA
Asp-GTC-1	45.8	NA
Asp-GTC-1	45.9	NA
Asp-GTC-1	45.95	NA
Asp-GTC-1	46	A
Asp-GTC-1	47	G
Asp-GTC-1	48	C	?	modomics	cerevisiae
Asp-GTC-1	49	C	?	PMC6380293	pombe
Asp-GTC-1	50	C	?	PMC6380293	pombe
Asp-GTC-1	51	G
Asp-GTC-1	52	G
Asp-GTC-1	53	G
Asp-GTC-1	54	T	T	modomics	cerevisiae
Asp-GTC-1	55	T	P	modomics	cerevisiae
Asp-GTC-1	56	C
Asp-GTC-1	57	G
Asp-GTC-1	58	A
Asp-GTC-1	59	A
Asp-GTC-1	60	T
Asp-GTC-1	61	C	?	PMC6380293	pombe
Asp-GTC-1	62	C	?	PMC6380293	pombe
Asp-GTC-1	63	C	?	PMC6380293	pombe
Asp-GTC-1	64	G
Asp-GTC-1	65	G
Asp-GTC-1	66	A
Asp-GTC-1	67	G
Asp-GTC-1	68	G
Asp-GTC-1	69	G
Asp-GTC-1	70	A
Asp-GTC-1	71	G
Asp-GTC-1	72	A
Asp-GTC-1	73	G
Asp-GTC-1	74	C
Asp-GTC-1	75	C
Asp-GTC-1	76	A
Cys-GCA-1	0	A
Cys-GCA-1	1	G
Cys-GCA-1	2	G
Cys-GCA-1	3	G
Cys-GCA-1	4	G
Cys-GCA-1	5	T
Cys-GCA-1	6	C
Cys-GCA-1	7	A
Cys-GCA-1	8	T
Cys-GCA-1	9	A
Cys-GCA-1	10	G
Cys-GCA-1	11	C
Cys-GCA-1	12	T
Cys-GCA-1	13	C
Cys-GCA-1	14	A
Cys-GCA-1	15	G
Cys-GCA-1	16	T	D	modomics	cerevisiae
Cys-GCA-1	17	NA
Cys-GCA-1	18	G
Cys-GCA-1	19	G
Cys-GCA-1	20	T	D	modomics	cerevisiae
Cys-GCA-1	20.1	T	D	PMC8792297	pombe
Cys-GCA-1	20.2	NA
Cys-GCA-1	20.3	NA
Cys-GCA-1	21	A
Cys-GCA-1	22	G
Cys-GCA-1	23	A
Cys-GCA-1	24	G
Cys-GCA-1	25	T
Cys-GCA-1	26	G	R	PMC4697793	pombe
Cys-GCA-1	27	A
Cys-GCA-1	28	G
Cys-GCA-1	29	G
Cys-GCA-1	30	G
Cys-GCA-1	31	A
Cys-GCA-1	32	T	P	modomics	cerevisiae
Cys-GCA-1	33	T
Cys-GCA-1	34	G
Cys-GCA-1	35	C
Cys-GCA-1	36	A
Cys-GCA-1	37	G
Cys-GCA-1	38	A
Cys-GCA-1	39	T	P	modomics	cerevisiae
Cys-GCA-1	40	C
Cys-GCA-1	41	C
Cys-GCA-1	42	C
Cys-GCA-1	43	C
Cys-GCA-1	44	A
Cys-GCA-1	45	G
Cys-GCA-1	45.1	NA
Cys-GCA-1	45.2	NA
Cys-GCA-1	45.3	NA
Cys-GCA-1	45.4	NA
Cys-GCA-1	45.5	NA
Cys-GCA-1	45.6	NA
Cys-GCA-1	45.7	NA
Cys-GCA-1	45.8	NA
Cys-GCA-1	45.9	NA
Cys-GCA-1	45.95	NA
Cys-GCA-1	46	G	7	modomics	cerevisiae
Cys-GCA-1	47	T	D	modomics	cerevisiae
Cys-GCA-1	48	C	?	PMC6380293	pombe
Cys-GCA-1	49	G
Cys-GCA-1	50	C
Cys-GCA-1	51	T
Cys-GCA-1	52	G
Cys-GCA-1	53	G
Cys-GCA-1	54	T	T	modomics	cerevisiae
Cys-GCA-1	55	T	P	modomics	cerevisiae
Cys-GCA-1	56	C
Cys-GCA-1	57	A
Cys-GCA-1	58	A	"	PMC11514469	cerevisiae
Cys-GCA-1	59	A
Cys-GCA-1	60	T
Cys-GCA-1	61	C
Cys-GCA-1	62	C
Cys-GCA-1	63	G
Cys-GCA-1	64	G
Cys-GCA-1	65	C
Cys-GCA-1	66	T
Cys-GCA-1	67	G
Cys-GCA-1	68	G
Cys-GCA-1	69	T
Cys-GCA-1	70	C
Cys-GCA-1	71	C
Cys-GCA-1	72	C
Cys-GCA-1	73	T
Cys-GCA-1	74	C
Cys-GCA-1	75	C
Cys-GCA-1	76	A
Cys-GCA-2	0	A
Cys-GCA-2	1	G
Cys-GCA-2	2	G
Cys-GCA-2	3	G
Cys-GCA-2	4	G
Cys-GCA-2	5	T
Cys-GCA-2	6	C
Cys-GCA-2	7	A
Cys-GCA-2	8	T
Cys-GCA-2	9	A
Cys-GCA-2	10	G
Cys-GCA-2	11	C
Cys-GCA-2	12	T
Cys-GCA-2	13	C
Cys-GCA-2	14	A
Cys-GCA-2	15	G
Cys-GCA-2	16	T	D	modomics	cerevisiae
Cys-GCA-2	17	NA
Cys-GCA-2	18	G
Cys-GCA-2	19	G
Cys-GCA-2	20	T	D	modomics	cerevisiae
Cys-GCA-2	20.1	T	D	PMC8792297	pombe
Cys-GCA-2	20.2	NA
Cys-GCA-2	20.3	NA
Cys-GCA-2	21	A
Cys-GCA-2	22	G
Cys-GCA-2	23	A
Cys-GCA-2	24	G
Cys-GCA-2	25	T
Cys-GCA-2	26	G	R	PMC4697793	pombe
Cys-GCA-2	27	A
Cys-GCA-2	28	G
Cys-GCA-2	29	G
Cys-GCA-2	30	G
Cys-GCA-2	31	A
Cys-GCA-2	32	T	P	modomics	cerevisiae
Cys-GCA-2	33	T
Cys-GCA-2	34	G
Cys-GCA-2	35	C
Cys-GCA-2	36	A
Cys-GCA-2	37	G
Cys-GCA-2	38	A
Cys-GCA-2	39	T	P	modomics	cerevisiae
Cys-GCA-2	40	C
Cys-GCA-2	41	C
Cys-GCA-2	42	C
Cys-GCA-2	43	C
Cys-GCA-2	44	A
Cys-GCA-2	45	G
Cys-GCA-2	45.1	NA
Cys-GCA-2	45.2	NA
Cys-GCA-2	45.3	NA
Cys-GCA-2	45.4	NA
Cys-GCA-2	45.5	NA
Cys-GCA-2	45.6	NA
Cys-GCA-2	45.7	NA
Cys-GCA-2	45.8	NA
Cys-GCA-2	45.9	NA
Cys-GCA-2	45.95	NA
Cys-GCA-2	46	G	7	modomics	cerevisiae
Cys-GCA-2	47	T	D	modomics	cerevisiae
Cys-GCA-2	48	C	?	PMC6380293	pombe
Cys-GCA-2	49	A
Cys-GCA-2	50	C
Cys-GCA-2	51	T
Cys-GCA-2	52	G
Cys-GCA-2	53	G
Cys-GCA-2	54	T	T	modomics	cerevisiae
Cys-GCA-2	55	T	P	modomics	cerevisiae
Cys-GCA-2	56	C
Cys-GCA-2	57	A
Cys-GCA-2	58	A	"	PMC11514469	cerevisiae
Cys-GCA-2	59	A
Cys-GCA-2	60	T
Cys-GCA-2	61	C
Cys-GCA-2	62	C
Cys-GCA-2	63	G
Cys-GCA-2	64	G
Cys-GCA-2	65	T
Cys-GCA-2	66	T
Cys-GCA-2	67	G
Cys-GCA-2	68	G
Cys-GCA-2	69	T
Cys-GCA-2	70	C
Cys-GCA-2	71	C
Cys-GCA-2	72	C
Cys-GCA-2	73	T
Cys-GCA-2	74	C
Cys-GCA-2	75	C
Cys-GCA-2	76	A
Gln-CTG-1	0	A
Gln-CTG-1	1	G
Gln-CTG-1	2	G
Gln-CTG-1	3	T
Gln-CTG-1	4	T
Gln-CTG-1	5	G
Gln-CTG-1	6	T
Gln-CTG-1	7	A
Gln-CTG-1	8	T
Gln-CTG-1	9	G
Gln-CTG-1	10	G
Gln-CTG-1	11	T
Gln-CTG-1	12	G
Gln-CTG-1	13	T	P	motif_UNUAR	pombe
Gln-CTG-1	14	A
Gln-CTG-1	15	A
Gln-CTG-1	16	T	D	modomics	cerevisiae
Gln-CTG-1	17	NA
Gln-CTG-1	18	G
Gln-CTG-1	19	G
Gln-CTG-1	20	T	D	modomics	cerevisiae
Gln-CTG-1	20.1	T	D	modomics	cerevisiae
Gln-CTG-1	20.2	NA
Gln-CTG-1	20.3	NA
Gln-CTG-1	21	A
Gln-CTG-1	22	G
Gln-CTG-1	23	C
Gln-CTG-1	24	A
Gln-CTG-1	25	C
Gln-CTG-1	26	G	R	PMC4697793	pombe
Gln-CTG-1	27	T	P	PMC4224642	cerevisiae
Gln-CTG-1	28	G
Gln-CTG-1	29	A
Gln-CTG-1	30	G
Gln-CTG-1	31	A
Gln-CTG-1	32	T	P	modomics	cerevisiae
Gln-CTG-1	33	T
Gln-CTG-1	34	C
Gln-CTG-1	35	T
Gln-CTG-1	36	G
Gln-CTG-1	37	A
Gln-CTG-1	38	T	P	modomics	cerevisiae
Gln-CTG-1	39	T	P	PMC4180118	cerevisiae
Gln-CTG-1	40	C
Gln-CTG-1	41	T
Gln-CTG-1	42	C
Gln-CTG-1	43	G
Gln-CTG-1	44	A
Gln-CTG-1	45	NA
Gln-CTG-1	45.1	NA
Gln-CTG-1	45.2	NA
Gln-CTG-1	45.3	NA
Gln-CTG-1	45.4	NA
Gln-CTG-1	45.5	NA
Gln-CTG-1	45.6	NA
Gln-CTG-1	45.7	NA
Gln-CTG-1	45.8	NA
Gln-CTG-1	45.9	NA
Gln-CTG-1	45.95	NA
Gln-CTG-1	46	G
Gln-CTG-1	47	A
Gln-CTG-1	48	C
Gln-CTG-1	49	C	?	modomics	cerevisiae
Gln-CTG-1	50	T
Gln-CTG-1	51	G
Gln-CTG-1	52	G
Gln-CTG-1	53	G
Gln-CTG-1	54	T	T	modomics	cerevisiae
Gln-CTG-1	55	T	P	modomics	cerevisiae
Gln-CTG-1	56	C
Gln-CTG-1	57	G
Gln-CTG-1	58	A	"	PMC11514469	cerevisiae
Gln-CTG-1	59	T
Gln-CTG-1	60	T
Gln-CTG-1	61	C
Gln-CTG-1	62	C
Gln-CTG-1	63	C
Gln-CTG-1	64	A
Gln-CTG-1	65	G
Gln-CTG-1	66	T
Gln-CTG-1	67	A
Gln-CTG-1	68	C
Gln-CTG-1	69	G
Gln-CTG-1	70	A
Gln-CTG-1	71	C
Gln-CTG-1	72	C
Gln-CTG-1	73	T	X	modomics	cerevisiae
Gln-CTG-1	74	C
Gln-CTG-1	75	C
Gln-CTG-1	76	A
Gln-TTG-1	0	A
Gln-TTG-1	1	G
Gln-TTG-1	2	G
Gln-TTG-1	3	T
Gln-TTG-1	4	T
Gln-TTG-1	5	G
Gln-TTG-1	6	T
Gln-TTG-1	7	A
Gln-TTG-1	8	T
Gln-TTG-1	9	G
Gln-TTG-1	10	G
Gln-TTG-1	11	T
Gln-TTG-1	12	G
Gln-TTG-1	13	T	P	motif_UNUAR	pombe
Gln-TTG-1	14	A
Gln-TTG-1	15	A
Gln-TTG-1	16	T	D	modomics	cerevisiae
Gln-TTG-1	17	NA
Gln-TTG-1	18	G
Gln-TTG-1	19	G
Gln-TTG-1	20	T	D	modomics	cerevisiae
Gln-TTG-1	20.1	T	D	modomics	cerevisiae
Gln-TTG-1	20.2	NA
Gln-TTG-1	20.3	NA
Gln-TTG-1	21	A
Gln-TTG-1	22	G
Gln-TTG-1	23	C
Gln-TTG-1	24	A
Gln-TTG-1	25	C
Gln-TTG-1	26	G	R	PMC4697793	pombe
Gln-TTG-1	27	T
Gln-TTG-1	28	G
Gln-TTG-1	29	A
Gln-TTG-1	30	G
Gln-TTG-1	31	A
Gln-TTG-1	32	T	P	modomics	cerevisiae
Gln-TTG-1	33	T	P	PMC4180118	cerevisiae
Gln-TTG-1	34	T	3	Björk 2007	cerevisiae
Gln-TTG-1	35	T
Gln-TTG-1	36	G
Gln-TTG-1	37	A
Gln-TTG-1	38	T	P	modomics	cerevisiae
Gln-TTG-1	39	T	P	PMC4180118	cerevisiae
Gln-TTG-1	40	C
Gln-TTG-1	41	T	P	PMC4180118	cerevisiae
Gln-TTG-1	42	C
Gln-TTG-1	43	G
Gln-TTG-1	44	A
Gln-TTG-1	45	NA
Gln-TTG-1	45.1	NA
Gln-TTG-1	45.2	NA
Gln-TTG-1	45.3	NA
Gln-TTG-1	45.4	NA
Gln-TTG-1	45.5	NA
Gln-TTG-1	45.6	NA
Gln-TTG-1	45.7	NA
Gln-TTG-1	45.8	NA
Gln-TTG-1	45.9	NA
Gln-TTG-1	45.95	NA
Gln-TTG-1	46	G
Gln-TTG-1	47	A
Gln-TTG-1	48	C
Gln-TTG-1	49	C	?	modomics	cerevisiae
Gln-TTG-1	50	T
Gln-TTG-1	51	G
Gln-TTG-1	52	G
Gln-TTG-1	53	G
Gln-TTG-1	54	T	T	modomics	cerevisiae
Gln-TTG-1	55	T	P	modomics	cerevisiae
Gln-TTG-1	56	C
Gln-TTG-1	57	G
Gln-TTG-1	58	A	"	PMC11514469	cerevisiae
Gln-TTG-1	59	T
Gln-TTG-1	60	T
Gln-TTG-1	61	C
Gln-TTG-1	62	C
Gln-TTG-1	63	C
Gln-TTG-1	64	A
Gln-TTG-1	65	G
Gln-TTG-1	66	T
Gln-TTG-1	67	A
Gln-TTG-1	68	C
Gln-TTG-1	69	G
Gln-TTG-1	70	A
Gln-TTG-1	71	C
Gln-TTG-1	72	C
Gln-TTG-1	73	T
Gln-TTG-1	74	C
Gln-TTG-1	75	C
Gln-TTG-1	76	A
Gln-TTG-2	0	A
Gln-TTG-2	1	G
Gln-TTG-2	2	G
Gln-TTG-2	3	T
Gln-TTG-2	4	T
Gln-TTG-2	5	G
Gln-TTG-2	6	T
Gln-TTG-2	7	A
Gln-TTG-2	8	T
Gln-TTG-2	9	G
Gln-TTG-2	10	G
Gln-TTG-2	11	T
Gln-TTG-2	12	G
Gln-TTG-2	13	T	P	motif_UNUAR	pombe
Gln-TTG-2	14	A
Gln-TTG-2	15	G
Gln-TTG-2	16	C
Gln-TTG-2	17	NA
Gln-TTG-2	18	G
Gln-TTG-2	19	G
Gln-TTG-2	20	T	D	modomics	cerevisiae
Gln-TTG-2	20.1	T	D	modomics	cerevisiae
Gln-TTG-2	20.2	NA
Gln-TTG-2	20.3	NA
Gln-TTG-2	21	A
Gln-TTG-2	22	G
Gln-TTG-2	23	C
Gln-TTG-2	24	A
Gln-TTG-2	25	C
Gln-TTG-2	26	G	R	PMC4697793	pombe
Gln-TTG-2	27	C
Gln-TTG-2	28	G
Gln-TTG-2	29	A
Gln-TTG-2	30	G
Gln-TTG-2	31	A
Gln-TTG-2	32	T	P	modomics	cerevisiae
Gln-TTG-2	33	T	P	PMC4180118	cerevisiae
Gln-TTG-2	34	T	3	Björk 2007	cerevisiae
Gln-TTG-2	35	T
Gln-TTG-2	36	G
Gln-TTG-2	37	A
Gln-TTG-2	38	T	P	modomics	cerevisiae
Gln-TTG-2	39	T	P	PMC4180118	cerevisiae
Gln-TTG-2	40	C
Gln-TTG-2	41	T	P	PMC4180118	cerevisiae
Gln-TTG-2	42	C
Gln-TTG-2	43	G
Gln-TTG-2	44	A
Gln-TTG-2	45	NA
Gln-TTG-2	45.1	NA
Gln-TTG-2	45.2	NA
Gln-TTG-2	45.3	NA
Gln-TTG-2	45.4	NA
Gln-TTG-2	45.5	NA
Gln-TTG-2	45.6	NA
Gln-TTG-2	45.7	NA
Gln-TTG-2	45.8	NA
Gln-TTG-2	45.9	NA
Gln-TTG-2	45.95	NA
Gln-TTG-2	46	G
Gln-TTG-2	47	A
Gln-TTG-2	48	T
Gln-TTG-2	49	C	?	modomics	cerevisiae
Gln-TTG-2	50	T
Gln-TTG-2	51	G
Gln-TTG-2	52	G
Gln-TTG-2	53	G
Gln-TTG-2	54	T	T	modomics	cerevisiae
Gln-TTG-2	55	T	P	modomics	cerevisiae
Gln-TTG-2	56	C
Gln-TTG-2	57	G
Gln-TTG-2	58	A	"	PMC11514469	cerevisiae
Gln-TTG-2	59	C
Gln-TTG-2	60	T
Gln-TTG-2	61	C
Gln-TTG-2	62	C
Gln-TTG-2	63	C
Gln-TTG-2	64	A
Gln-TTG-2	65	G
Gln-TTG-2	66	T
Gln-TTG-2	67	A
Gln-TTG-2	68	C
Gln-TTG-2	69	G
Gln-TTG-2	70	A
Gln-TTG-2	71	C
Gln-TTG-2	72	C
Gln-TTG-2	73	T
Gln-TTG-2	74	C
Gln-TTG-2	75	C
Gln-TTG-2	76	A
Glu-CTC-1	0	C
Glu-CTC-1	1	T
Glu-CTC-1	2	C
Glu-CTC-1	3	C
Glu-CTC-1	4	G
Glu-CTC-1	5	T
Glu-CTC-1	6	C
Glu-CTC-1	7	A
Glu-CTC-1	8	T
Glu-CTC-1	9	G
Glu-CTC-1	10	G
Glu-CTC-1	11	T
Glu-CTC-1	12	C
Glu-CTC-1	13	C
Glu-CTC-1	14	A
Glu-CTC-1	15	G
Glu-CTC-1	16	T	D	PMC8792297	pombe
Glu-CTC-1	17	NA
Glu-CTC-1	18	G
Glu-CTC-1	19	G
Glu-CTC-1	20	C
Glu-CTC-1	20.1	T	D	modomics	cerevisiae
Glu-CTC-1	20.2	NA
Glu-CTC-1	20.3	NA
Glu-CTC-1	21	A
Glu-CTC-1	22	G
Glu-CTC-1	23	G
Glu-CTC-1	24	A
Glu-CTC-1	25	T
Glu-CTC-1	26	T	P	modomics	cerevisiae
Glu-CTC-1	27	C
Glu-CTC-1	28	A
Glu-CTC-1	29	T
Glu-CTC-1	30	C
Glu-CTC-1	31	G
Glu-CTC-1	32	C
Glu-CTC-1	33	T	P	PMC4180118	cerevisiae
Glu-CTC-1	34	C
Glu-CTC-1	35	T
Glu-CTC-1	36	C
Glu-CTC-1	37	A
Glu-CTC-1	38	C	?	Becker 2012	pombe
Glu-CTC-1	39	C
Glu-CTC-1	40	G
Glu-CTC-1	41	A
Glu-CTC-1	42	T
Glu-CTC-1	43	G
Glu-CTC-1	44	C
Glu-CTC-1	45	NA
Glu-CTC-1	45.1	NA
Glu-CTC-1	45.2	NA
Glu-CTC-1	45.3	NA
Glu-CTC-1	45.4	NA
Glu-CTC-1	45.5	NA
Glu-CTC-1	45.6	NA
Glu-CTC-1	45.7	NA
Glu-CTC-1	45.8	NA
Glu-CTC-1	45.9	NA
Glu-CTC-1	45.95	NA
Glu-CTC-1	46	G
Glu-CTC-1	47	G
Glu-CTC-1	48	C	?	modomics	cerevisiae
Glu-CTC-1	49	G
Glu-CTC-1	50	G
Glu-CTC-1	51	G
Glu-CTC-1	52	G
Glu-CTC-1	53	G
Glu-CTC-1	54	T	T	modomics	cerevisiae
Glu-CTC-1	55	T	P	modomics	cerevisiae
Glu-CTC-1	56	C
Glu-CTC-1	57	G
Glu-CTC-1	58	A
Glu-CTC-1	59	T
Glu-CTC-1	60	T
Glu-CTC-1	61	C
Glu-CTC-1	62	C
Glu-CTC-1	63	C
Glu-CTC-1	64	C
Glu-CTC-1	65	C
Glu-CTC-1	66	T
Glu-CTC-1	67	G
Glu-CTC-1	68	A
Glu-CTC-1	69	C
Glu-CTC-1	70	G
Glu-CTC-1	71	G
Glu-CTC-1	72	A
Glu-CTC-1	73	G
Glu-CTC-1	74	C
Glu-CTC-1	75	C
Glu-CTC-1	76	A
Glu-TTC-1	0	C
Glu-TTC-1	1	T
Glu-TTC-1	2	C
Glu-TTC-1	3	C
Glu-TTC-1	4	G
Glu-TTC-1	5	T
Glu-TTC-1	6	T
Glu-TTC-1	7	G
Glu-TTC-1	8	T
Glu-TTC-1	9	G
Glu-TTC-1	10	G
Glu-TTC-1	11	T
Glu-TTC-1	12	C
Glu-TTC-1	13	C
Glu-TTC-1	14	A
Glu-TTC-1	15	A
Glu-TTC-1	16	C
Glu-TTC-1	17	NA
Glu-TTC-1	18	G
Glu-TTC-1	19	G
Glu-TTC-1	20	C
Glu-TTC-1	20.1	T	D	modomics	cerevisiae
Glu-TTC-1	20.2	NA
Glu-TTC-1	20.3	NA
Glu-TTC-1	21	A
Glu-TTC-1	22	G
Glu-TTC-1	23	G
Glu-TTC-1	24	A
Glu-TTC-1	25	T
Glu-TTC-1	26	T	P	modomics	cerevisiae
Glu-TTC-1	27	C
Glu-TTC-1	28	G
Glu-TTC-1	29	T
Glu-TTC-1	30	C
Glu-TTC-1	31	G
Glu-TTC-1	32	C
Glu-TTC-1	33	T
Glu-TTC-1	34	T	3	modomics	cerevisiae
Glu-TTC-1	35	T
Glu-TTC-1	36	C
Glu-TTC-1	37	A
Glu-TTC-1	38	C	?	Becker 2012	pombe
Glu-TTC-1	39	C
Glu-TTC-1	40	G
Glu-TTC-1	41	A
Glu-TTC-1	42	C
Glu-TTC-1	43	G
Glu-TTC-1	44	C
Glu-TTC-1	45	NA
Glu-TTC-1	45.1	NA
Glu-TTC-1	45.2	NA
Glu-TTC-1	45.3	NA
Glu-TTC-1	45.4	NA
Glu-TTC-1	45.5	NA
Glu-TTC-1	45.6	NA
Glu-TTC-1	45.7	NA
Glu-TTC-1	45.8	NA
Glu-TTC-1	45.9	NA
Glu-TTC-1	45.95	NA
Glu-TTC-1	46	G
Glu-TTC-1	47	G
Glu-TTC-1	48	T
Glu-TTC-1	49	C	?	modomics	cerevisiae
Glu-TTC-1	50	G
Glu-TTC-1	51	G
Glu-TTC-1	52	G
Glu-TTC-1	53	G
Glu-TTC-1	54	T	T	modomics	cerevisiae
Glu-TTC-1	55	T	P	modomics	cerevisiae
Glu-TTC-1	56	C
Glu-TTC-1	57	G
Glu-TTC-1	58	A
Glu-TTC-1	59	C
Glu-TTC-1	60	T
Glu-TTC-1	61	C
Glu-TTC-1	62	C
Glu-TTC-1	63	C
Glu-TTC-1	64	C
Glu-TTC-1	65	G
Glu-TTC-1	66	C
Glu-TTC-1	67	A
Glu-TTC-1	68	A
Glu-TTC-1	69	C
Glu-TTC-1	70	G
Glu-TTC-1	71	G
Glu-TTC-1	72	A
Glu-TTC-1	73	G
Glu-TTC-1	74	C
Glu-TTC-1	75	C
Glu-TTC-1	76	A
Gly-CCC-1	0	T
Gly-CCC-1	1	G
Gly-CCC-1	2	C
Gly-CCC-1	3	A
Gly-CCC-1	4	T
Gly-CCC-1	5	T
Gly-CCC-1	6	A
Gly-CCC-1	7	G
Gly-CCC-1	8	T
Gly-CCC-1	9	G	K	PMC4697793	cerevisiae
Gly-CCC-1	10	G
Gly-CCC-1	11	T
Gly-CCC-1	12	G
Gly-CCC-1	13	T	P	modomics	cerevisiae
Gly-CCC-1	14	A
Gly-CCC-1	15	G
Gly-CCC-1	16	C
Gly-CCC-1	17	NA
Gly-CCC-1	18	G
Gly-CCC-1	19	G
Gly-CCC-1	20	T	D	modomics	cerevisiae
Gly-CCC-1	20.1	NA
Gly-CCC-1	20.2	NA
Gly-CCC-1	20.3	NA
Gly-CCC-1	21	A
Gly-CCC-1	22	A
Gly-CCC-1	23	C
Gly-CCC-1	24	A
Gly-CCC-1	25	T
Gly-CCC-1	26	T
Gly-CCC-1	27	G
Gly-CCC-1	28	G
Gly-CCC-1	29	A
Gly-CCC-1	30	G
Gly-CCC-1	31	C
Gly-CCC-1	32	T	P	PMC4224642	cerevisiae
Gly-CCC-1	33	T	P	PMC4180118	cerevisiae
Gly-CCC-1	34	C
Gly-CCC-1	35	C
Gly-CCC-1	36	C
Gly-CCC-1	37	A
Gly-CCC-1	38	T
Gly-CCC-1	39	G
Gly-CCC-1	40	C
Gly-CCC-1	41	T
Gly-CCC-1	42	C
Gly-CCC-1	43	T
Gly-CCC-1	44	A
Gly-CCC-1	45	NA
Gly-CCC-1	45.1	NA
Gly-CCC-1	45.2	NA
Gly-CCC-1	45.3	NA
Gly-CCC-1	45.4	NA
Gly-CCC-1	45.5	NA
Gly-CCC-1	45.6	NA
Gly-CCC-1	45.7	NA
Gly-CCC-1	45.8	NA
Gly-CCC-1	45.9	NA
Gly-CCC-1	45.95	NA
Gly-CCC-1	46	G
Gly-CCC-1	47	C
Gly-CCC-1	48	T
Gly-CCC-1	49	C	?	PMC6380293	pombe
Gly-CCC-1	50	C
Gly-CCC-1	51	G
Gly-CCC-1	52	G
Gly-CCC-1	53	G
Gly-CCC-1	54	T	T	modomics	cerevisiae
Gly-CCC-1	55	T	P	modomics	cerevisiae
Gly-CCC-1	56	C
Gly-CCC-1	57	G
Gly-CCC-1	58	A
Gly-CCC-1	59	C
Gly-CCC-1	60	T
Gly-CCC-1	61	C
Gly-CCC-1	62	C
Gly-CCC-1	63	C
Gly-CCC-1	64	G
Gly-CCC-1	65	G
Gly-CCC-1	66	C
Gly-CCC-1	67	T
Gly-CCC-1	68	G
Gly-CCC-1	69	A
Gly-CCC-1	70	T
Gly-CCC-1	71	G
Gly-CCC-1	72	C
Gly-CCC-1	73	A
Gly-CCC-1	74	C
Gly-CCC-1	75	C
Gly-CCC-1	76	A
Gly-GCC-1	0	T
Gly-GCC-1	1	G
Gly-GCC-1	2	C
Gly-GCC-1	3	T
Gly-GCC-1	4	T
Gly-GCC-1	5	T
Gly-GCC-1	6	G
Gly-GCC-1	7	G
Gly-GCC-1	8	T
Gly-GCC-1	9	G	K	modomics	cerevisiae
Gly-GCC-1	10	G
Gly-GCC-1	11	T
Gly-GCC-1	12	T
Gly-GCC-1	13	T	P	modomics	cerevisiae
Gly-GCC-1	14	A
Gly-GCC-1	15	G
Gly-GCC-1	16	T	D	modomics	cerevisiae
Gly-GCC-1	17	NA
Gly-GCC-1	18	G
Gly-GCC-1	19	G
Gly-GCC-1	20	T	D	modomics	cerevisiae
Gly-GCC-1	20.1	NA
Gly-GCC-1	20.2	NA
Gly-GCC-1	20.3	NA
Gly-GCC-1	21	A
Gly-GCC-1	22	T
Gly-GCC-1	23	A
Gly-GCC-1	24	A
Gly-GCC-1	25	T
Gly-GCC-1	26	G	R	PMC4697793	pombe
Gly-GCC-1	27	A
Gly-GCC-1	28	A
Gly-GCC-1	29	T
Gly-GCC-1	30	C
Gly-GCC-1	31	G
Gly-GCC-1	32	T	P	modomics	cerevisiae
Gly-GCC-1	33	T
Gly-GCC-1	34	G
Gly-GCC-1	35	C
Gly-GCC-1	36	C
Gly-GCC-1	37	A
Gly-GCC-1	38	T	P	modomics	cerevisiae
Gly-GCC-1	39	C
Gly-GCC-1	40	G
Gly-GCC-1	41	A
Gly-GCC-1	42	T
Gly-GCC-1	43	T
Gly-GCC-1	44	C
Gly-GCC-1	45	NA
Gly-GCC-1	45.1	NA
Gly-GCC-1	45.2	NA
Gly-GCC-1	45.3	NA
Gly-GCC-1	45.4	NA
Gly-GCC-1	45.5	NA
Gly-GCC-1	45.6	NA
Gly-GCC-1	45.7	NA
Gly-GCC-1	45.8	NA
Gly-GCC-1	45.9	NA
Gly-GCC-1	45.95	NA
Gly-GCC-1	46	G
Gly-GCC-1	47	A
Gly-GCC-1	48	C	?	modomics	cerevisiae
Gly-GCC-1	49	C	?	PMC6380293	pombe
Gly-GCC-1	50	C	?	PMC6380293	pombe
Gly-GCC-1	51	G
Gly-GCC-1	52	G
Gly-GCC-1	53	G
Gly-GCC-1	54	T	T	modomics	cerevisiae
Gly-GCC-1	55	T	P	modomics	cerevisiae
Gly-GCC-1	56	C
Gly-GCC-1	57	G
Gly-GCC-1	58	A
Gly-GCC-1	59	T
Gly-GCC-1	60	T
Gly-GCC-1	61	C	?	PMC6380293	pombe
Gly-GCC-1	62	C	?	PMC6380293	pombe
Gly-GCC-1	63	C	?	PMC6380293	pombe
Gly-GCC-1	64	G
Gly-GCC-1	65	G
Gly-GCC-1	66	C
Gly-GCC-1	67	C
Gly-GCC-1	68	A
Gly-GCC-1	69	A
Gly-GCC-1	70	A
Gly-GCC-1	71	G
Gly-GCC-1	72	C
Gly-GCC-1	73	A
Gly-GCC-1	74	C
Gly-GCC-1	75	C
Gly-GCC-1	76	A
Gly-TCC-1	0	T
Gly-TCC-1	1	G
Gly-TCC-1	2	C
Gly-TCC-1	3	A
Gly-TCC-1	4	T
Gly-TCC-1	5	C
Gly-TCC-1	6	A
Gly-TCC-1	7	G
Gly-TCC-1	8	T
Gly-TCC-1	9	G	K	PMC4697793	cerevisiae
Gly-TCC-1	10	G
Gly-TCC-1	11	T
Gly-TCC-1	12	G
Gly-TCC-1	13	T	P	modomics	cerevisiae
Gly-TCC-1	14	A
Gly-TCC-1	15	G
Gly-TCC-1	16	C
Gly-TCC-1	17	NA
Gly-TCC-1	18	G
Gly-TCC-1	19	G
Gly-TCC-1	20	T	D	modomics	cerevisiae
Gly-TCC-1	20.1	NA
Gly-TCC-1	20.2	NA
Gly-TCC-1	20.3	NA
Gly-TCC-1	21	A
Gly-TCC-1	22	A
Gly-TCC-1	23	C
Gly-TCC-1	24	A
Gly-TCC-1	25	T
Gly-TCC-1	26	C
Gly-TCC-1	27	A
Gly-TCC-1	28	A
Gly-TCC-1	29	T
Gly-TCC-1	30	G
Gly-TCC-1	31	C
Gly-TCC-1	32	C
Gly-TCC-1	33	T	P	PMC4180118	cerevisiae
Gly-TCC-1	34	T	1	modomics	cerevisiae
Gly-TCC-1	35	C
Gly-TCC-1	36	C
Gly-TCC-1	37	A
Gly-TCC-1	38	A
Gly-TCC-1	39	G
Gly-TCC-1	40	C
Gly-TCC-1	41	A
Gly-TCC-1	42	T
Gly-TCC-1	43	T
Gly-TCC-1	44	A
Gly-TCC-1	45	NA
Gly-TCC-1	45.1	NA
Gly-TCC-1	45.2	NA
Gly-TCC-1	45.3	NA
Gly-TCC-1	45.4	NA
Gly-TCC-1	45.5	NA
Gly-TCC-1	45.6	NA
Gly-TCC-1	45.7	NA
Gly-TCC-1	45.8	NA
Gly-TCC-1	45.9	NA
Gly-TCC-1	45.95	NA
Gly-TCC-1	46	G
Gly-TCC-1	47	C
Gly-TCC-1	48	T
Gly-TCC-1	49	C	?	PMC6380293	pombe
Gly-TCC-1	50	C
Gly-TCC-1	51	G
Gly-TCC-1	52	G
Gly-TCC-1	53	G
Gly-TCC-1	54	T	T	modomics	cerevisiae
Gly-TCC-1	55	T	P	modomics	cerevisiae
Gly-TCC-1	56	C
Gly-TCC-1	57	G
Gly-TCC-1	58	A
Gly-TCC-1	59	C
Gly-TCC-1	60	T
Gly-TCC-1	61	C
Gly-TCC-1	62	C
Gly-TCC-1	63	C
Gly-TCC-1	64	G
Gly-TCC-1	65	G
Gly-TCC-1	66	C
Gly-TCC-1	67	T
Gly-TCC-1	68	G
Gly-TCC-1	69	A
Gly-TCC-1	70	T
Gly-TCC-1	71	G
Gly-TCC-1	72	C
Gly-TCC-1	73	A
Gly-TCC-1	74	C
Gly-TCC-1	75	C
Gly-TCC-1	76	A
Gly-TCC-2	0	T
Gly-TCC-2	1	G
Gly-TCC-2	2	C
Gly-TCC-2	3	A
Gly-TCC-2	4	T
Gly-TCC-2	5	C
Gly-TCC-2	6	G
Gly-TCC-2	7	A
Gly-TCC-2	8	T
Gly-TCC-2	9	G	K	PMC4697793	cerevisiae
Gly-TCC-2	10	G
Gly-TCC-2	11	T
Gly-TCC-2	12	G
Gly-TCC-2	13	T	P	modomics	cerevisiae
Gly-TCC-2	14	A
Gly-TCC-2	15	G
Gly-TCC-2	16	C
Gly-TCC-2	17	NA
Gly-TCC-2	18	G
[truncated: 3,491 more rows]
